# Supplementary material for: Multi-Locus Genome-Wide Association Study Reveals the Genetic Architecture of Stalk Lodging Resistance-Related Traits in Maize
Source: Front Plant Sci. 2018 May 7;9:611. doi: 10.3389/fpls.2018.00611 (PMC5949362; doi:10.3389/fpls.2018.00611)
Supplement: Table S1 — Pedigree information of the maize accessions used in this study. [file Table_1.XLSX]

## Sheet: Sheet1
Table S1 Pedigree information of the maize accessions used in this study.
Names	Pedigree	Origin	Name of hybrid variety from the elite line
CML114	P45C2F-B-88-###1-1-2-BB	CIMMYT
CML115	P45C2F151(RIF)-#-5-1-2-BBB	CIMMYT
CML116	P45(STE)C1F36-5-1-3-1-BB	CIMMYT
CML118	SIYFS3#B1-7-B1-B1#B1	CIMMYT
CML121	(PI218191/PI209135//PI226685/P1317328/3/P47/MPSWCB4) 6-3-1-5-1-B1-B1#B1(MP704/MP78:518)-8-3-4-B1-4-2-3-B1-B1-#B1	CIMMYT
CML130	P33C1F118-5-1-4-5-4-B1-B1#B1	CIMMYT
CML134	P45C2F151-1-2-5-3-1-2-4-B1-B1#B1	CIMMYT
CML139	MP78:518-15-B1-B1#B1	CIMMYT
CML162	G25QC1F18-8-1-2-BB-2-BBB	CIMMYT
CML169	G26QC22H7-1-1-1-1-BB	CIMMYT
CML171	G25QS4B-H13-5-B-1-1-2-B-1-BBB	CIMMYT
CML191	G34QH146-1-1-4-B	CIMMYT
CML192	G34QH174-3-1-2-BB	CIMMYT
CML20	P24F34-2-3-B-###	CIMMYT
CML223	EV88SUWAN1SR(BC5)-3-1-2-BB	CIMMYT
CML225	EV88SUWAN1SR(BC5)-62-1-1-BB	CIMMYT
CML27	P27F1-1-3-B-###	CIMMYT
CML28	P27F35-8-3-B-####-B	CIMMYT
CML286	P24C5F34-2-3-B-F-2#-BBB-F	CIMMYT
CML287	(P24F26/27F1)-4-1-B-1-1-BB-F	CIMMYT
CML298	SINTAMTSR-7-4-2-2-1-BB-F	CIMMYT
CML31	P27F117-1-4-B-####	CIMMYT
CML323	P33C2(STE)-102-2-B-2-B-1-B*3	CIMMYT
CML324	P33C2(STE)-12-1-B-2-B*4	CIMMYT
CML325	P45C6F28-1-2-B*6	CIMMYT
CML338	P590BF84-3-3-5-3-1-1-B-#-B	CIMMYT
CML361	SA4C2F(21/26)-4-2-7-3-B	CIMMYT
CML364	SAF1-5-1-1-5-3-B	CIMMYT
CML408	P24STEC2-29-BBBB-#-4-BBBBBBB	CIMMYT
CML411	P28C7-S4-#-BBBBBBBBBBB	CIMMYT
CML412	P36C5F279-1-1-B-F-##-B	CIMMYT
CML415	KC3001/KC3002-22-2-1-B-4-BBBBBBBB	CIMMYT
CML422	G17TSRH5-2-4-7-1-1-1-BBBBBBB	CIMMYT
CML426	P31C4S5B-38-##-2-BBB	CIMMYT
CML428	SW91145-2P3S2-##-3-BBBB	CIMMYT
CML433	KTX3753F2-5-1-1-2-BBB	CIMMYT
CML454	CAPITANMIRANDA8627-20-1-2-B*15	CIMMYT
CML465	AMATLC0HS71-1-1-2-1-1-1-BBB	CIMMYT
CML470	P31C4S5B-39-##-1-BB	CIMMYT
CML471	P31C4S5B-39-##-1-BB	CIMMYT
CML473	P31C4S5B-23-##-4-BBBB	CIMMYT
CML493	P66C1F22-2-5-2-BBBB-3-BB	CIMMYT
CML50	AC8078-2-4-1-##	CIMMYT
CML51	STAROSA8079-1-2-3-###	CIMMYT
CML69	P36C5F37-2-1-1-B1#B1-B1#B1-B1	CIMMYT
CML228	EV88SUWAN1SR(BC5)-201-1-1-BB	CIMMYT
CML300	SINTAMTSR-76-1-2-3-1-BB-F	CIMMYT
CML304	SINTAMTSR-76-1-2-3-2-BB-F	CIMMYT
CML479	(P24STE-5/24STE-17)-BBBB-###-B-3-B-1-B*4	CIMMYT
CML480	SINTAMTSRC2-88-2-2-B*8	CIMMYT
CIMBL7	(AMATLC0HS71-1-1-2-1-1-1-BBBBBBB)-B	CIMMYT
CIMBL10	(((CML 408 / B104) x (CML 411/ B104))-1-1-BB)-B	CIMMYT
CIMBL15	((CL-RCY020 x CL-02450)-B-40-1-1-BB)-B	CIMMYT
CIMBL16	((CML 288/NC300)-B-9-B-1-BBB)-B	CIMMYT
CIMBL19	((CML161xCML413)-Bx(CML172 x CML451)-BB-25-1-1-2-2-B)-B	CIMMYT
CIMBL22	((CML454 x CL-02603)-B-20-1-2-BB)-B	CIMMYT
CIMBL23	((CML454 x CL-02603)-B-7-2-2-BB)-B	CIMMYT
CIMBL25	((CML479/CLQ-RCYQ41)-B-2-1-2-2-1-B)-B	CIMMYT
CIMBL26	((CML479/CLQ-RCYQ41)-B-2-1-2-2-2-B)-B	CIMMYT
CIMBL28	((CML479/CLQ-RCYQ41)-B-53-1-1-2-1-B)-B	CIMMYT
CIMBL30	((KU1409/DE3/KU1409)S2-18-2-BB)-B	CIMMYT
CIMBL32	((KU1409/KU1414-SR/KUI2007)-S2-2-1-BB)-B	CIMMYT
CIMBL33	((KU1409/KU1414-SR/KVI11)-S2-10-2-BB)-B	CIMMYT
CIMBL34	((KU1409/KU1414-SR/KVI3)-S2-3-2-BB)-B	CIMMYT
CIMBL38	((KU1409/KU1414-SR/SC213)-S2-10-1-BB)-B	CIMMYT
CIMBL39	((KU1409/KU1414-SR/SC55)-S2-12-1-BB)-B	CIMMYT
CIMBL40	((KU1409/SC55/KU1409)-S2-12-1-BB)-B	CIMMYT
CIMBL42	((NC300/Tx772)-B-1-B2-BB)-B	CIMMYT
CIMBL44	((SYN-Y-STR-34-1-1-1-1-2-1-BBBBB/NC354/SYN-Y-STR-34-1-1-1-1-2-1-BBBBB)-S2-13-1-BB)-B	CIMMYT
CIMBL45	((Tx601XB104-B/B110XFR2128-B)-BB-4-BBB)-B	CIMMYT
CIMBL46	([[[NAW5867/P30SR]-43-2/[NAW5867/P30SR]-114-1]-9-3-3-B-1-B/CML395-1]-B-13-1-B-4-#/[BETASYN]BC1-8-1-1-1-1)-B	CIMMYT
CIMBL47	([DTPYC9-F11-2-3-1-1-BB x DTPYC9-F46-1-2-1-1-B]-B-1-1-B)-B	CIMMYT
CIMBL49	([DTPYC9-F65-2-2-1-1-BB x DTPYC9-F65-2-3-1-1-BB]-2-2-2-B)-B	CIMMYT
CIMBL50	([DTPYC9-F74-1-1-1-1-BB x DTPYC9-F65-2-2-1-1-BB]-B-3-2-B)-B	CIMMYT
CIMBL51	([GQL5/[GQL5/[MSRXPOOL9]C1F2-205-1(OSU23i)-5-3-X-X-1-B-B]F2-4sx]-8-6-BB/[BETASYN]BC1-6-5-1-1-1)-B	CIMMYT
CIMBL52	([GQL5/[GQL5/CML202]F2-1sx]-3-1-2-B/[BETASYN]BC1-2-5-1-1-1)-B	CIMMYT
CIMBL53	([SAM4/BETASYN]BC2FS1-1-1-1-BB)-B	CIMMYT
CIMBL54	([SAM4/BETASYN]BC2FS21-4-3-B)-B	CIMMYT
CIMBL55	([SAM4/BETASYN]BC2FS36-4-1-2-BB)-B	CIMMYT
CIMBL56	([SAM4/BETASYN]BC2FS9-2-2-1-BB)-B	CIMMYT
CIMBL58	([ZM305/BETASYN]BC2-133-1-2-BBB)-B	CIMMYT
CIMBL59	([ZM305/BETASYN]BC2-182-1-2-BB)-B	CIMMYT
CIMBL61	(Carotenoid Syn3-FS11-4-3-BBB)-B	CIMMYT
CIMBL62	(Carotenoid Syn3-FS4-2-4-BBB)-B	CIMMYT
CIMBL67	(CL-G2606 G26SeqC1-149-1-1-2-1-2-1-BB)-B	CIMMYT
CIMBL69	(CL-G2609-B)-B	CIMMYT
CIMBL70	(CL-G2611 G26SEQF135-3-3-1-1-1-2-BB)-B	CIMMYT
CIMBL71	(CL-RCY007=PIO3011F2-B)-B	CIMMYT
CIMBL72	(CL-SCBY03)-B	CIMMYT
CIMBL73	(CML329/MBR C3 AmF25-2-1-1-BBB)-B	CIMMYT
CIMBL74	(CML445/[BETASYN]BC1-2-2-5-1-1)-B	CIMMYT
CIMBL75	(CML445/[BETASYN]BC1-9-2-3-1-1)-B	CIMMYT
CIMBL77	(CML489/[BETASYN]BC1-2-#-B)-B	CIMMYT
CIMBL78	(CML489/[BETASYN]BC1-5-2-1-2-1)-B	CIMMYT
CIMBL79	(CML489/[BETASYN]BC1-7-2-1-1-1)-B	CIMMYT
CIMBL81	(Cuba / Guad C3 F125 -2-2-1-BBB)-B	CIMMYT
CIMBL82	(Cuba/Guad C3 F42-2-1-1-BBB)-B	CIMMYT
CIMBL83	(DRPYC9-F13-2-1-1-1-B)-B	CIMMYT
CIMBL84	(DTPYC9-74-1-1-1-1-B)-B	CIMMYT
CIMBL86	(DTPYC9-F116-2-1-1-1-B)-B	CIMMYT
CIMBL88	(DTPYC9-F134-3-1-B)-B	CIMMYT
CIMBL89	(DTPYC9-F143-5-4-1-2-B)-B	CIMMYT
CIMBL91	(DTPYC9-F46-1-7-1-1-BBBB)-B	CIMMYT
CIMBL92	(DTPYC9-F46-3-9-1-2-B)-B	CIMMYT
CIMBL93	(DTPYC9-F65-2-3-1-1-BBBBB)-B	CIMMYT
CIMBL96	(KUI carotenoid syn-FS11-1-1-BBB)-B	CIMMYT
CIMBL100	(LAMA2002-43-2-B)-B	CIMMYT
CIMBL101	(LAMA2002-46-2-B)-B	CIMMYT
CIMBL102	(LAMA2002-53-5-B)-B	CIMMYT
CIMBL105	(LAMA2002-61-1-B)-B	CIMMYT
CIMBL106	(MAS[206/312]-23-2-1-1-BBB/[BETASYN]BC1-10-2-1-#-B)-B	CIMMYT
CIMBL107	(MAS[206/312]-23-2-1-1-BBB/[BETASYN]BC1-11-3-1-1-1)-B	CIMMYT
CIMBL109	(MAS[206/312]-23-2-1-1-BBB/[BETASYN]BC1-6-1-1-1-1)-B	CIMMYT
CIMBL110	(MAS[206/312]-23-2-1-1-BBB/[BETASYN]BC1-9-3-1-1-1)-B	CIMMYT
CIMBL111	(MAS[MSR/312]-117-2-2-1-BBB/[BETASYN]BC1-11-5-2-1-1)-B	CIMMYT
CIMBL112	(MBR C6 AmF9-2-B-#-3-1-BBBBB)-B	CIMMYT
CIMBL113	(MIRTC4Am F17-B-2-1-BB)-B	CIMMYT
CIMBL114	(Nei 402025-BBB)-B	CIMMYT
CIMBL115	(Nei 9008-BBB)-B	CIMMYT
CIMBL116	(OBATANPA-SRc1F3(balbulk1)-#bal/[BETASYN]BC1-54-1-2-BBB)-B	CIMMYT
CIMBL119	(P390Am/CMLc4F253-B-2-2-4-1-BB)-B	CIMMYT
CIMBL120	(P391c2 F22-1-1-2-1-BBB)-B	CIMMYT
CIMBL121	(P591c4 1 y 2 GEN F205-1-1-1-BBB)-B	CIMMYT
CIMBL124	(P84c3BcxLine recycle LL TpreAsiaxMIRT F59-2-1-1-1-BB)-B	CIMMYT
CIMBL125	(P84c3BcxLLTtardAsiaxMIRTF41-2-1-2-2-BB)-B	CIMMYT
CIMBL126	(Pob . 391 C4 F91-1-2-1-BB)-B	CIMMYT
CIMBL127	(Pop.147-F2#132-1-1-B-2-BBBB)-B	CIMMYT
CIMBL128	(Pop.28C9HC113-3-1-4-B*-8-BBB)-B	CIMMYT
CIMBL129	(pop.69 Templado Amarillo QPM -BBB1-6-BBB)-B	CIMMYT
CIMBL133	(SAM4(Angola)/[BETASYN]BC1-66-1-3-BBB)-B	CIMMYT
CIMBL136	(SRR-C1 SA3MH32-4-3-B-1-1-2-BB)-B	CIMMYT
CIMBL137	(TX02-1008-3-B)-B	CIMMYT
CIMBL138	(TX03-1004-168-B)-B	CIMMYT
CIMBL139	(TX03-1004-179-B)-B	CIMMYT
CIMBL143	(TX03-1006-22-B)-B	CIMMYT
CIMBL144	(TX03-1007-18-B)-B	CIMMYT
CIMBL145	(TX03-1007-36-B)-B	CIMMYT
CIMBL147	(TX03-1013-186-B)-B	CIMMYT
CIMBL148	(TX03-1013-198-B)-B	CIMMYT
CIMBL151	(TX03-1034-63-B)-B	CIMMYT
CIMBL152	(TX03-1035-55-B)-B	CIMMYT
CIMBL153	(TX03-1037-3-B)-B	CIMMYT
CIMBL154	(TZI18-BBBB)-B	CIMMYT
CIMBL155	(ZM305/[BETASYN]BC1-29-1-1-B)-B	CIMMYT
CIMBL157	(ZM305/[BETASYN]BC1-59-1-2-BBB)-B	CIMMYT
By807	BHO	China
By813	BHO	China
By4839	BHO	China
Gy237	AIHO	China
Gy386	AIHO	China
Gy923	AIHO	China
Gy1007	AIHO	China
Gy462	AIHO	China
Ry684	RYD*	China
Sy1128	Syn.D.O	China
Sy3073	Syn.D.O	China
Mo17	187-2 x C103	China	Zhongdan2 et al.
Si444	A619 x HuangZaoSi	China
Zheng22	Dan340 x E28	China	Yuyu18 et al.
HTH-17	HuoTangBai42 x Hai1917 x Mo17Ht	China
Qi319	American Hybrid P78599	China	Ludan981 et al.
Zong31	Synthetic	China	Yuyu22 et al.
Ji846	Ji63 x Mo17	China	Jidan159 et al.
K10	(Chang3 x Shen5003) x Chang3	China	Ludan13 et al.
LK11	Mo17 x Zi330	China	Lanka population
Tian77	(HuangXiao162 x Mei1865) x (187-2 x Nan55)	China
Ji853	(HuangZaoSi x Zi330) x Zi330	China	Jidan517 et al.
Tie7922	American Hybrid 3382	China	Yayu2 et al.
Ye8001	Ye488 x 3189	China	Yedan20 et al.
812	Improved from U8112	China
J4112	A619 x U8112	China
Qi205	(VeiAi141 x ZhongXi017) x Population 70	China	Chengdan18 et al.
Q1261	Improved from K12	China	Zhongdi79 et al.
Shen137	American Hybrid 6JK611	China	Shendan10 et al.
Dan599	American Hybrid P78599	China	Danyu90 et al.
K22	K11 x Ye478	China	Shandan902 et al.
Jiao51	Improved from Landrace	China	Yayu8 et al.
8902	Ye107 x 81162	China
Dan598	(Dan340 x Danhuang11) x (Danhuang02 x Dan599)	China	Dongdan60 et al.
ZaC546	Variant plants from C103	China
Yu374	Synthetic	China
4F1	Improved from Mo17 by radiation	China	Sizao6 et al.
Cheng698	Foreign Hybrid	China	Chengdan18 et al.
BS16	Population BS16	China
A619	The University of Illinois ，USA	USA
TX5	Landrace	China
HSBN	Landrace	China
HB	Huojiabaimaya	China	Taiyu2 et al.
DSB	Landrace	China
04K5686	Landrace	China
NMJT	Landrace	China
04K5702	Landrace	China
D047	Landrace	China
647	Landrace	China
QTHHSBTS	Landrace	China
B11	Landrace	China
1323	Unknown	China
CA47	pool 33	China
384-2	Unknown	China
Z2018F	Zheng2018F2*698-3-1-2-1-1	China
M153	Unknown	China
M165	Unknown	China
05WN230	05WN230-1	China
GY386B	AIHO	China
05W002	05W002-1	China
M97	Unknown	China
XZ698	XinZhong698-3-1-1-2-1-2-3	China
ZB648	ZhongBei648-1	China
LY042	Unkown	China
FCD0602	Unkown	China
LY	Unknown	China
TT16	TianTai16-1-3-1-2-2-2	China
DH3732	DH3732-1-1-2-2-1-1	China
Dan4245	Dan4245-1-3-1-3-1-1	China
Liao5262	Liao526-2-2-2-1-2-1	China
TY1	TY30331-2-4-2-1-3-2	China
TY2	TY30331-2-4-2-2-1-1	China
835a	U8112 x Ye515	China
TY3	TY30331-2-4-2-2-2-1	China
TY4	TY30331-2-4-2-2-2-2	China
TY5	TY30331-2-4-2-2-3-1	China
TY6	TY30331-2-5-1-2-3-2	China
TY7	TY30331-2-5-2-1-1-3	China
TY8	TY30331-2-7-1-2-1-1	China
TY11	TY30331-2-8-1-2-1-1	China
B110	BS13(S)C5	China	American Elite inbred line
B111	BSSS(R)C9	China	American Elite inbred line
B114	Pool 41	China	American Elite inbred line
IRF314	(PA91/LH98A)-6-420-64-2-1-3-1-1-1	China	American Elite inbred line
3411	Unknown	China
LG001	Unknown	China
5213	Improved from Mo17	China
501	Unknown	China
7381	Unknown	China
Zheng30	Zheng20 x Ye478	China	Zhengdan17 et al.
177	Unkown	China
4019	G108 x G172	China
ZZ03	Unkown	China
Zhong69	American Hybrid P78599	China
JH59	American Hybrid P78599	China
ZZ01	American Hybrid P78641	China
Liao159	Unkown	China
Zhi41	Unkown	China
Dan360	Lv9 x Wide Pod Corn	China
1462	Unkown	China
JH96C	Synthetic	China
Si273	American Hybrid	China	Sidan29 et al.
B151	Unkown	China
Liao5114	Tie7922xShen5003	China	Liaodan29 et al.
D863F	Unkown	China
835b	U8112xYe515	China
R15	American Hybrid	China
7327	S37x3H-2	China
526018	Unkown	China
ES40	Landrace	China	Chuandan14 et al.
18-599	American Hybrid P78599	China	Chuandan13 et al.
R08	American Hybrid P78641	China	Chuandan14 et al.
