# Supplementary material for: Multi-Locus Genome-Wide Association Study Reveals the Genetic Architecture of Stalk Lodging Resistance-Related Traits in Maize
Source: Front Plant Sci. 2018 May 7;9:611. doi: 10.3389/fpls.2018.00611 (PMC5949362; doi:10.3389/fpls.2018.00611)
Supplement: Table S2 — ML-GWAS detected significant signals associated with SD, SBS, and RPR across the three environments and BLUP. [file Table_2.XLSX]

## Sheet: SD
Table S2 ML-GWAS detected significant signals associated with SD, SBS, and RPR across the three environments and BLUP.
Methods	Loc	Trait	SNP	Chromosome	Marker position (bp)	QTN effect	LOD score	r2 (%)	Genotype for code 1
mrMLM	GZ	SD	PZE-105073368	5	79157554	0.3803	3.165	3.5277	C
		SD	SYN15020	3	201992229	-0.5246	3.8191	5.373	G
		SD	PZE-104133638	4	217369219	0.5052	6.2155	6.7511	G
		SD	PZE-102150401	2	197094333	0.4993	5.442	6.6397	G
		SD	PZE-101090347	1	82020500	-0.4432	4.0451	5.162	A
		SD	SYN9166	5	213004149	-0.3644	5.1417	3.507	A
	WJ	SD	PZE-109060648	9	102354287	0.5091	5.1279	5.3794	G
		SD	PZE-101121408	1	150105946	0.6299	4.8732	8.141	G
		SD	SYN22197	2	142864795	0.4015	3.6619	4.4797	A
		SD	PUT-163a-89759278-4677	3	198911497	-0.4242	3.0331	4.4235	T
		SD	PZE-109084770	9	133699738	0.4634	3.1987	2.9655	A
		SD	PZE-102175489	2	217878700	0.4442	3.5833	3.7035	C
		SD	PZE-109120606	9	154545315	0.4626	3.9338	5.833	A
		SD	PZE-108026687	8	26072854	0.4915	4.9501	5.9789	G
	XSBN	SD	PZE-108105367	8	159981703	-0.6168	6.2473	5.2389	G
		SD	SYN14308	4	36418723	0.7058	4.8314	7.9182	A
		SD	SYN12976	8	120875063	-0.3978	3.2443	3.1122	A
		SD	PZE-102140170	2	188360287	0.5769	3.8484	4.4702	A
		SD	SYN294	1	300437560	0.5899	3.4968	5.0198	A
		SD	SYN35339	1	2740559	-0.5833	5.1825	4.5102	G
		SD	PZE-102117605	2	157358259	0.5104	3.4174	4.8443	A
		SD	SYN18968	10	9595719	-0.5138	3.0434	4.7341	G
		SD	SYN33320	5	215508085	-0.5264	4.8954	4.3667	C
	BLUP	SD	PZE-109085244	9	133918835	0.2384	5.9055	4.4736	A
		SD	SYN14308	4	36418723	0.3158	5.9402	6.712	A
		SD	PZE-108058114	8	103638432	-0.2535	5.8388	5.0776	A
		SD	PUT-163a-71763111-3468	3	156483053	-0.3606	5.466	6.2671	T
		SD	SYN12976	8	120875063	-0.2513	5.843	5.2601	A
		SD	PZE-102085765	2	76645459	0.2377	3.8648	3.8639	C
		SD	SYN33713	2	71801362	0.2396	3.5959	3.5446	A
		SD	SYN24938	2	234408477	-0.2974	4.6969	4.1111	G
		SD	PZE-103062384	3	102877571	-0.2957	3.1633	4.973	G
		SD	PZE-101172583	1	216442515	0.2495	3.0483	3.1043	A
		SD	PZE-105073368	5	79157554	0.1887	4.5062	2.7172	C
		SD	PZE-102194039	2	236633318	-0.2818	3.6043	4.276	C
FASTmrEMMA	GZ	SD	PZE-101070841	1	53418167	0.7811	4.6534	3.5861	G
		SD	PZE-101100455	1	96611366	-0.8535	3.7682	4.595	G
		SD	PZE-103096138	3	155969683	0.7732	4.0251	3.6868	A
		SD	PZE-106031428	6	73534131	1.2089	6.2055	5.1774	A
		SD	SYN31214	7	115132192	-0.9836	3.4517	2.4665	A
	WJ	SD	PZE-101100537	1	96683443	-0.8586	4.134	4.3057	G
		SD	PZE-102111643	2	144831899	0.9362	6.1154	5.929	G
		SD	PZE-105090079	5	125806259	1.0953	4.9716	4.3814	G
		SD	SYN17876	8	101209781	0.6207	3.5669	2.309	A
		SD	PZE-109085244	9	133918835	0.7661	4.2905	3.5875	A
	XSBN	SD	PZE-101172517	1	216473790	0.8595	4.1788	3.4251	A
		SD	PZE-102072960	2	52601610	0.6987	3.1764	1.869	A
		SD	PZE-104063871	4	125951711	0.8271	3.8418	2.9157	A
		SD	PZE-106077076	6	132459391	-0.8518	3.993	2.4388	A
		SD	PUT-163a-149086982-884	7	21799369	-1.191	4.9818	3.921	C
		SD	SYN12976	8	120875063	-0.9661	5.5881	4.5999	A
		SD	PZE-109084770	9	133699738	1.1027	4.2229	3.1439	A
	BLUP	SD	PZE-101172517	1	216473790	0.4738	5.537	4.4962	A
		SD	SYN22197	2	142864795	0.3136	3.3097	2.051	A
		SD	PZE-103097925	3	157772758	-0.4181	3.0799	2.8988	C
		SD	SYN34941	6	75745860	0.4087	3.9568	2.696	A
		SD	SYN12976	8	120875063	-0.474	5.2342	4.7828	A
		SD	PZE-109084770	9	133699738	0.6223	5.3244	4.325	A
PLARmEB	GZ	SD	PZA03243.2	1	44370563	-0.2857	3.4913	2.2361	G
		SD	PZE-102074033	2	54593647	0.3736	5.2309	4.1849	G
		SD	PZE-103058477	3	78720709	-0.4953	3.8815	4.1916	G
		SD	PZE-108092516	8	149605137	0.2045	4.5348	0.9985	A
		SD	PZE-108098135	8	154261375	0.2758	3.3615	2.2324	G
	WJ	SD	PZE-101048629	1	33422254	0.256	3.6906	1.3029	G
		SD	PZE-101053413	1	37213331	-0.3451	4.4867	2.5745	G
		SD	PZE-101121408	1	150105946	0.0096	3.0377	0.0018	G
		SD	SYN5985	1	282790783	0.193	4.8962	1.0033	G
		SD	PZE-103091655	3	151340001	0.3291	4.0931	2.6148	G
		SD	PUT-163a-89759278-4677	3	198911497	-0.3701	4.7123	3.2625	T
		SD	PZE-104082002	4	156381035	0.0306	3.3865	0.0223	G
		SD	PZE-105012189	5	5329657	0.0073	3.275	0.0014	G
		SD	PZE-105090079	5	125806259	0.5723	6.1067	4.1774	G
		SD	PZE-106010909	6	29644949	0.466	7.0121	4.1653	G
		SD	SYN3684	6	62879125	0.3153	5.1286	2.6842	G
		SD	PZE-106050102	6	99951067	-0.2685	4.9582	1.7175	A
		SD	PZE-106106459	6	156522327	0.3125	4.1295	2.7101	A
		SD	PZE-108058114	8	103638432	-0.3226	5.5859	2.7395	A
		SD	PZE-109085244	9	133918835	0.254	3.101	1.6909	A
		SD	PZE-109120606	9	154545315	0.293	4.7313	2.2675	N
		SD	PZE-110053171	10	99960870	0.2889	4.6219	2.2591	G
	XSBN	SD	PZE-101082975	1	70575326	0.6811	3.4367	7.9664	G
		SD	SYN6428	1	191858706	0.5171	5.4117	4.349	A
		SD	PZE-101189246	1	234900313	-0.466	4.8936	2.8514	G
		SD	PZE-102072960	2	52601610	0.3523	4.2529	2.1321	A
		SD	PZE-103048780	3	52248934	-0.4629	6.9046	4.678	A
		SD	SYN34941	6	75745860	0.449	4.849	4.4525	A
		SD	SYN12976	8	120875063	-0.4228	4.6292	4.0548	A
		SD	PZE-108124414	8	170135604	0.1957	3.709	0.6836	G
	BLUP	SD	PZE-101002887	1	3270679	0.0296	3.1631	0.0795	A
		SD	PZE-101051733	1	35759340	0.0662	3.2905	0.3998	G
		SD	PUT-163a-13389114-224	1	226177924	-0.017	3.0101	0.0142	G
		SD	PZE-102085765	2	76645459	0.208	4.6154	3.2911	C
		SD	SYN24938	2	234408477	-0.2401	3.5912	2.9814	G
		SD	PZE-103107820	3	168862263	0.1629	4.1005	1.5208	G
		SD	SYN14308	4	36418723	0.2676	4.8456	5.3612	A
		SD	SYN9008	4	145731808	-0.0022	3.2947	0.0004	G
		SD	PZE-104127854	4	207160540	-0.2	6.0578	3.7053	G
		SD	PUT-163a-13557940-262	4	235724555	0.1823	6.9694	2.6986	C
		SD	PZE-105073368	5	79157554	0.1355	5.0548	1.5597	C
		SD	PUT-163a-18167835-1301	5	135845492	-0.1445	3.4074	1.6728	G
		SD	SYN34373	6	163176108	-0.0931	3.4905	0.6538	A
		SD	PZE-108058114	8	103638432	-0.2335	6.7373	4.7908	A
		SD	PZE-109085244	9	133918835	0.2134	7.8329	3.9887	A
		SD	PZE-109120606	9	154545315	0.2162	5.8398	4.1251	N
ISIS EM-BLASSO	GZ	SD	PZE-101090321	1	81974761	-0.3704	7.6992	3.5008	A
		SD	PUT-163a-13389114-224	1	226177924	-0.3473	3.9428	1.6954	G
		SD	PZE-101187865	1	232953878	0.419	8.0215	3.8806	A
		SD	SYN19568	2	30592221	0.292	4.1435	1.758	G
		SD	PZE-102057025	2	35320045	0.3081	3.461	1.4152	G
		SD	PZE-103053906	3	61340043	0.5165	5.8258	3.4372	A
		SD	PZE-104110865	4	187035214	-0.3966	6.9038	3.1799	G
		SD	SYN35261	5	212755174	-0.397	4.7485	1.7388	A
		SD	PZE-106069728	6	123384275	0.2414	4.2027	1.5577	C
		SD	PZE-106119181	6	162646475	-0.5232	8.2582	4.7941	C
		SD	PZE-106121504	6	163666608	-0.3747	6.5266	3.0284	G
		SD	SYN15992	7	17480898	-0.3454	5.4462	2.9195	G
		SD	SYN3654	7	156644703	0.3065	5.3359	2.2247	G
		SD	PZE-108039745	8	64573442	-0.3254	4.6734	2.3405	A
		SD	PZA-001972014	8	112677295	-0.4094	4.8298	2.5447	G
		SD	SYN28207	9	25257190	-0.8	8.4925	4.9135	A
		SD	PZE-109035823	9	47043846	0.3459	4.4123	2.2093	A
		SD	PZE-109087625	9	136180207	0.4292	6.895	4.0073	G
	WJ	SD	SYN33769	1	272871696	-0.3895	4.934	2.4033	G
		SD	PZE-102083803	2	71361486	0.2194	3.0019	1.2863	G
		SD	PZE-102175489	2	217878700	0.3047	3.9787	1.7274	C
		SD	PZE-103091655	3	151340001	0.4669	9.4474	5.3853	G
		SD	PUT-163a-89759278-4677	3	198911497	-0.3336	4.4809	2.7121	T
		SD	PZE-104114640	4	190111437	-0.378	4.919	3.1615	G
		SD	PZE-105036968	5	21988282	0.333	4.6901	2.2295	C
		SD	PZE-105049671	5	41788559	0.2356	3.8286	1.4831	G
		SD	PZE-105090079	5	125806259	0.4914	6.6158	3.1518	G
		SD	PZE-105166837	5	210150854	0.3983	5.86	3.8402	A
		SD	PZE-106032910	6	76236112	0.2518	4.376	1.7818	G
		SD	PZE-106050102	6	99951067	-0.3347	5.8681	2.7303	A
		SD	PZE-109051619	9	89333090	-0.3917	5.8571	2.6065	G
		SD	PZE-109060648	9	102354287	0.3156	4.4695	2.0503	G
		SD	PZE-109085244	9	133918835	0.2789	3.8999	2.0864	A
		SD	PZE-110051617	10	97380905	0.3836	3.8658	2.7389	G
	XSBN	SD	SYN35339	1	2740559	-0.4723	5.8731	3.0571	G
		SD	SYN6428	1	191858706	0.3377	3.9526	1.6632	A
		SD	PZE-102079281	2	62099208	0.7058	6.9923	4.0633	A
		SD	PZE-102110667	2	143258975	-0.4073	6.604	3.3785	A
		SD	PZE-102140170	2	188360287	0.5087	7.077	3.5928	A
		SD	PZE-106005833	6	7045264	0.2629	3.1822	1.2681	A
		SD	PZE-106050388	6	100200639	0.2747	3.7538	1.4505	G
		SD	PZE-106056733	6	110607104	0.8681	10.9627	7.0488	G
		SD	PUT-163a-149086982-884	7	21799369	-0.9089	14.076	12.4564	C
		SD	PZE-108029255	8	27116887	-0.3617	3.8365	1.4005	A
		SD	PZE-108053044	8	94628958	0.3629	5.1242	2.6437	C
		SD	SYN12976	8	120875063	-0.3126	4.3963	1.9867	A
		SD	PZE-108103023	8	158762013	0.3104	4.3362	1.859	A
		SD	PZE-109084770	9	133699738	0.4426	3.8289	1.9227	A
		SD	PZE-109086476	9	135152250	0.2432	3.4814	1.203	G
	BLUP	SD	PZE-101051733	1	35759340	0.1216	3.2897	1.2796	G
		SD	PZE-101092091	1	84542588	-0.1509	3.2448	1.5596	C
		SD	SYNGENTA14494	1	150477894	0.1712	3.7474	2.0061	A
		SD	PZE-101159856	1	202165642	0.1538	3.8186	1.6502	A
		SD	SYN5985	1	282790783	0.1595	5.4714	2.171	G
		SD	PZE-102175489	2	217878700	0.2537	6.6106	3.7068	C
		SD	PZE-102185988	2	229701841	0.237	4.7117	2.7539	C
		SD	PZE-103091384	3	150832948	0.169	3.3885	1.9558	A
		SD	PZE-103097925	3	157772758	-0.2514	7.4132	4.5979	C
		SD	PZE-104024876	4	28984241	-0.1311	4.3732	1.4951	G
		SD	SYN35365	5	2182098	0.1361	4.0881	1.1933	A
		SD	SYN22654	5	3067749	-0.1641	4.4729	2.1095	A
		SD	PZE-105061796	5	60809621	0.143	3.8654	1.6844	C
		SD	PZE-106020841	6	17426420	0.1961	6.2396	2.8177	G
		SD	PZE-106032873	6	76166802	0.1598	4.43	2.1031	A
		SD	SYN4907	6	168182638	-0.246	3.6676	2.4452	G
		SD	PZE-108058098	8	103637719	-0.1146	3.1166	1.0813	A
		SD	PZE-109120606	9	154545315	0.1193	3.233	1.1903	N
		SD	PZE-110051617	10	97380905	0.3378	6.8728	6.5736	G

## Sheet: SBS
Table S2 Multi-loci Genome-Wide Association Studies detected significant signals associated with SBS across three environments and BLUP.
Methods	Loc	Trait	SNP	Chr	Marker position (bp)	QTN effect	LOD score	r2 (%)	Genotype for code 1
mrMLM	GZ	SBS	PZE-107017680	7	15321434	-5.9851	8.7762	8.992	C
		SBS	SYN11882	1	275149972	3.0835	4.2688	3.1699	G
		SBS	SYN2035	1	297180162	-2.557	5.2551	4.7511	G
		SBS	ZM013671-0591	9	14548856	-3.2025	4.1345	3.8772	A
		SBS	PZE-108038053	8	61789615	1.8419	3.8171	3.1017	G
		SBS	PZE-104042211	4	58277979	-3.8517	7.1799	6.8534	A
		SBS	PZE-108007891	8	8104284	-2.076	3.2579	3.9066	A
		SBS	PZE-105074812	5	82423625	-2.7942	5.1598	6.8521	G
		SBS	SYN18844	4	225731638	2.3794	4.6217	4.8366	G
		SBS	PZE-109073536	9	118862807	-2.0524	3.495	3.5665	G
		SBS	PZE-110085688	10	137282081	-2.4735	6.1	5.292	A
		SBS	PZE-102114042	2	150014734	-2.1764	3.3382	3.108	G
	WJ	SBS	PZE-107063605	7	120782724	-3.4122	6.4863	7.0414	A
		SBS	PZE-102065424	2	43372951	-3.0796	6.1459	6.5707	A
		SBS	PZE-103014981	3	8121277	2.9961	5.9772	5.6371	G
		SBS	PZE-109085537	9	134246313	-2.8767	6.598	5.5026	A
		SBS	PUT-163a-149009086-759	6	29350835	1.7667	3.2265	2.4618	A
		SBS	PZE-104016681	4	16418922	2.0763	3.3238	2.9484	G
		SBS	PZE-102181251	2	223706744	-3.4104	8.4646	8.9554	C
		SBS	PZE-105036968	5	21988282	3.4117	5.5351	6.5231	C
		SBS	PZE-102131796	2	182174755	2.941	4.3904	4.1628	C
		SBS	PZE-101187823	1	232920569	2.4627	4.613	3.6678	A
	XSBN	SBS	PUT-163a-89252658-4661	7	130319852	-7.0575	5.9814	9.4766	C
		SBS	PZE-105182674	5	217706489	-2.4094	4.9162	3.6839	G
		SBS	PZE-106028811	6	68766721	-3.4052	3.0465	2.6996	G
		SBS	PZE-108030869	8	34703140	-2.4707	4.4246	2.6859	G
		SBS	SYN11861	2	44391343	2.6053	3.5604	3.9096	G
		SBS	PZE-109029741	9	32769716	-2.2958	4.3765	3.413	A
		SBS	PZE-106078845	6	134651274	3.1114	3.0181	4.8985	C
		SBS	PZE-103045090	3	45618408	-2.6036	3.6173	3.6847	A
		SBS	PZA03670.1	9	135267973	3.1296	6.8419	6.4837	C
		SBS	PZE-101097093	1	87916167	-3.4607	3.0066	4.1727	A
		SBS	PZE-103065457	3	93312427	2.7209	3.212	4.9061	A
		SBS	PZE-106000349	6	781151	-1.8652	3.2437	2.0039	G
	BLUP	SBS	PZE-107063605	7	120782724	-1.9128	5.4853	6.1678	A
		SBS	SYN12523	3	172807181	1.6563	4.4315	5.7592	A
		SBS	PZE-105036968	5	21988282	2.198	6.694	7.5472	C
		SBS	PZE-102087014	2	80057475	1.5783	6.49	4.8404	G
		SBS	PZE-106078845	6	134651274	1.401	3.2587	3.3086	C
		SBS	PZE-104123484	4	200540299	-1.2385	3.6889	2.5336	A
		SBS	PZE-107072420	7	128708944	1.4724	3.0184	3.6546	A
		SBS	PZE-108021239	8	20231393	-1.7501	4.7572	5.2137	G
		SBS	PZE-106029802	6	70293307	-1.885	3.8157	4.7665	A
		SBS	PZE-106037845	6	86138690	-1.6746	8.1442	5.6647	C
		SBS	SYN15020	3	201992229	-1.479	4.7965	3.5362	G
		SBS	PZE-105144193	5	198044880	-2.2083	3.8212	4.6952	A
FASTmrEMMA	GZ	SBS	PZE-101092091	1	84542588	-4.1505	3.7415	2.6645	C
		SBS	SYN11882	1	275149972	6.6288	5.5231	3.8248	G
		SBS	SYN22197	2	142864795	4.576	6.3578	4.5323	A
		SBS	SYN34625	3	209735048	-3.7958	4.3521	3.1827	A
		SBS	PZE-106062991	6	114178476	-3.938	4.117	3.126	A
		SBS	PZE-108059306	8	105907411	-5.8318	5.8121	4.6641	A
		SBS	ZM013836-0494	9	98920190	-4.9841	4.7694	4.9896	G
	WJ	SBS	PZE-102065424	2	43372951	-4.6275	5.7187	3.85	A
		SBS	PZE-102087014	2	80057475	4.6239	6.0885	4.0074	G
		SBS	PZE-102181251	2	223706744	-4.6185	5.9678	4.1367	C
		SBS	PZE-103014981	3	8121277	3.8312	4.1028	2.5337	G
		SBS	PZE-104097453	4	173827035	-6.1597	10.7528	8.1785	A
		SBS	PUT-163a-76016170-3772	4	238955516	3.2145	3.3863	1.8318	G
		SBS	PZE-105036664	5	21577791	-3.9327	4.4456	2.9083	C
		SBS	PZE-105040086	5	25464123	-3.3038	3.9599	2.2183	A
		SBS	PUT-163a-149009086-759	6	29350835	3.3574	3.7014	2.363	A
		SBS	PZE-107063605	7	120782724	-6.6434	8.4596	6.6261	A
		SBS	PZE-109085537	9	134246313	-3.5587	3.6528	2.0899	A
		SBS	SYN18583	10	99368025	-4.0922	4.4553	3.1283	A
	XSBN	SBS	PZE-104065137	4	128990791	9.0717	7.1543	6.2721	A
		SBS	PZE-105048919	5	39818124	-4.4315	3.3418	3.2725	A
		SBS	PZE-108105367	8	159981703	-6.1436	4.792	4.6138	G
		SBS	PZE-109080644	9	128655946	4.5751	3.3697	2.8572	G
	BLUP	SBS	PZE-102087014	2	80057475	2.6449	5.6003	3.7341	G
		SBS	SYN12523	3	172807181	2.0402	3.3213	2.289	A
		SBS	PZE-104024876	4	28984241	-2.4546	5.3886	3.5546	G
		SBS	SYN2199	4	181775741	3.6398	7.0939	6.1808	G
		SBS	SYN34941	6	75745860	2.706	4.2087	3.3523	A
		SBS	PZE-107063605	7	120782724	-2.9592	4.3147	3.7441	A
		SBS	PZE-110105426	10	147118940	2.7074	4.3572	3.2431	G
PLARmEB	GZ	SBS	PZE-102103145	2	126816363	-2.1172	5.924	3.4851	A
		SBS	PZE-102132592	2	183190461	-2.1777	8.291	3.7887	A
		SBS	PZE-103062384	3	102877571	-2.5178	5.5118	3.4565	G
		SBS	PZE-103185410	3	229865894	1.8314	4.4786	2.2517	C
		SBS	PZE-104121323	4	198329935	-1.3856	3.1558	1.2593	A
		SBS	PZE-105074894	5	82442776	1.6655	4.1383	1.5882	G
		SBS	SYN35878	6	120277689	2.3532	7.6919	4.2409	A
		SBS	PZE-106076551	6	132084259	-1.7356	3.912	1.5554	A
		SBS	PZE-108007879	8	8103152	-1.4965	3.3201	1.7616	G
		SBS	PZE-108098133	8	154259980	1.518	4.7464	1.7814	C
		SBS	PZE-109073618	9	118940679	-1.1758	3.2251	1.0623	G
		SBS	PZE-110039035	10	75011337	-2.3639	4.29	2.5369	A
	WJ	SBS	PZE-102129469	2	179538585	-1.2544	3.3639	1.3979	G
		SBS	SYN31353	3	203683091	2.5963	4.9833	5.4231	A
		SBS	PZE-105040138	5	25489228	2.65	5.4744	5.0333	A
		SBS	SYN36037	7	6144987	-2.3674	3.6549	4.3553	N
		SBS	PZE-107038182	7	73176355	0.0015	3.1229	1.454e-06	C
		SBS	PZE-107063605	7	120782724	-3.2947	7.3694	7.363	A
		SBS	PZE-107072999	7	129360191	-1.4937	3.1376	1.9664	A
		SBS	PZE-108044852	8	74624331	-1.7384	4.1846	2.6353	G
		SBS	PZE-109085537	9	134246313	-1.7274	3.0876	2.2253	A
	XSBN	SBS	PZE-103065478	3	93204921	1.8856	3.951	2.7348	A
		SBS	PZE-103119143	3	178048578	-1.9918	3.7542	3.0113	C
		SBS	PZE-105182674	5	217706489	-2.6703	4.9828	5.2798	G
		SBS	SYN34358	8	12794090	2.4426	4.8324	3.4517	A
		SBS	PZE-109029705	9	32583688	-1.9367	3.3916	2.834	A
	BLUP	SBS	SYN11882	1	275149972	1.2483	3.5551	1.3993	G
		SBS	SYN30696	2	20784370	-1.7123	5.5106	4.8058	A
		SBS	PZE-102100638	2	120235102	-1.618	6.4306	5.5807	C
		SBS	PZE-102153450	2	200091085	-1.8906	5.3234	4.052	A
		SBS	PZE-102181251	2	223706744	-0.9473	5.4403	2.1536	C
		SBS	PZB00228.4	3	154661254	-1.3857	6.7556	3.8241	A
		SBS	SYNGENTA13124	3	168487119	2.4914	8.6935	5.9509	A
		SBS	PZE-104024876	4	28984241	-0.7997	3.301	1.5616	G
		SBS	SYN14308	4	36418723	1.2286	3.8811	3.0064	A
		SBS	PZE-104066962	4	132549525	-0.6201	3.2944	0.9336	C
		SBS	PZE-105036664	5	21577791	-0.799	3.1193	1.3698	C
		SBS	SYN33425	5	214376946	0.9738	5.3798	2.3284	A
		SBS	PZE-107018634	7	16654441	-1.79	5.4142	3.8999	A
		SBS	PZE-107038182	7	73176355	1.0877	5.5911	2.1621	C
		SBS	PZE-107072420	7	128708944	0.8355	3.4416	1.3157	A
		SBS	PZE-108089807	8	146835142	-0.7232	3.8275	1.0503	G
		SBS	PZE-109015492	9	15589518	0.9749	4.7166	2.0525	A
		SBS	PZE-110060375	10	114652886	1.0326	4.3899	1.7944	G
ISIS EM-BLASSO	GZ	SBS	SYN13177	1	6850358	-3.2095	6.9878	4.1013	G
		SBS	PZE-101060303	1	44031057	2.1536	7.1375	4.2345	A
		SBS	PZE-101088556	1	80181959	3.6704	5.8262	8.3855	A
		SBS	PZE-101092091	1	84542588	-2.0926	4.2818	3.1123	C
		SBS	SYN25461	1	260520464	-1.4673	3.934	1.7301	G
		SBS	SYN2035	1	297180162	-2.7948	8.9547	5.6544	G
		SBS	PZE-102081812	2	67149723	1.7291	4.8149	2.7208	A
		SBS	PZE-102110396	2	142865528	2.2129	6.1749	4.2029	A
		SBS	PZE-103045555	3	47231131	2.5592	3.2461	4.1291	A
		SBS	PZE-103058477	3	78720709	-2.1773	4.482	2.457	G
		SBS	PZE-103071962	3	118477232	-1.534	4.3949	1.9848	A
		SBS	PZE-104121323	4	198329935	-1.5182	3.3386	1.726	A
		SBS	PZE-106062991	6	114178476	-2.1869	6.4142	4.1369	A
		SBS	PZE-107005460	7	3671156	-1.4088	3.9209	1.8101	A
		SBS	SYN24967	7	174760911	1.9104	4.1974	1.9255	A
		SBS	SYNGENTA16759	8	23418408	-1.3118	3.4485	1.5661	A
	WJ	SBS	PZE-101083582	1	71208658	1.8435	4.4998	1.8097	G
		SBS	PZE-101167189	1	210483874	-2.5729	5.3458	3.7458	A
		SBS	PZE-101187823	1	232920569	1.8147	5.6927	2.2037	A
		SBS	SYN38970	2	152236024	1.4704	4.9741	1.8204	G
		SBS	PZE-102131796	2	182174755	2.8298	7.7098	4.2644	C
		SBS	SYN28612	3	58481582	2.8577	7.8721	3.6857	G
		SBS	PZE-103053676	3	60720354	-2.8335	8.0124	3.6992	G
		SBS	SYN31353	3	203683091	1.6648	4.3422	2.1996	A
		SBS	SYN9576	3	219376937	-2.9678	4.4092	4.7653	A
		SBS	PZE-104008503	4	5823602	-1.2884	3.1627	1.35	G
		SBS	PZE-104087287	4	162041591	1.3245	3.7036	1.2906	A
		SBS	PZE-105036968	5	21988282	3.2708	12.1777	6.6341	C
		SBS	PZE-105040209	5	25548627	3.2759	7.2146	5.4346	G
		SBS	SYN36037	7	6144987	-2.3853	5.6731	4.3616	N
		SBS	PZE-107063605	7	120782724	-2.594	8.0865	4.5026	A
		SBS	PZE-108044852	8	74624331	-1.3756	4.5536	1.6278	G
		SBS	PZE-108061507	8	110182811	-1.3795	4.3851	1.6667	A
		SBS	PZE-109019780	9	20227403	-1.347	3.2576	1.1117	A
		SBS	PZE-109085537	9	134246313	-2.7159	10.5155	5.4267	A
		SBS	PZE-110047457	10	88617031	-1.5171	3.3703	1.1655	A
		SBS	PZE-110061648	10	116805910	-1.301	3.1639	1.4253	G
	XSBN	SBS	PZE-101055260	1	39139774	2.4271	6.6233	3.0218	A
		SBS	PZE-101192764	1	239535224	-1.7327	4.3615	1.8135	G
		SBS	SYN27870	2	10605314	-2.6649	5.664	3.178	G
		SBS	PZE-102100761	2	120436618	3.8111	5.5978	3.5663	G
		SBS	PZE-102153450	2	200091085	-2.5001	3.0948	2.0809	A
		SBS	SYN13714	3	8978098	-1.9594	5.5963	2.5464	A
		SBS	PZE-103049024	3	53008421	-2.6193	5.8291	3.1178	G
		SBS	PZE-103065478	3	93204921	1.3786	3.088	1.3705	A
		SBS	PZE-103085209	3	140969380	4.2307	4.6718	6.6818	G
		SBS	SYNGENTA2280	3	208969984	-1.8899	5.2232	2.1238	A
		SBS	PZE-103187343	3	231999311	1.3938	4.1374	1.4036	C
		SBS	PZE-104134329	4	218375116	1.8704	5.9151	2.4285	C
		SBS	PZE-106078845	6	134651274	2.7371	6.5637	4.1466	C
		SBS	PZE-106082357	6	139590976	-1.7993	3.1277	1.3562	G
		SBS	PZE-107064021	7	121192888	-1.6741	3.1544	1.4546	A
		SBS	PUT-163a-89252658-4661	7	130319852	-5.7493	6.6547	6.8795	C
		SBS	PZE-108058114	8	103638432	-1.7513	4.406	2.1066	A
		SBS	PZE-108089807	8	146835142	-1.6638	4.2286	1.6327	G
		SBS	PZE-108114666	8	165282237	-2.2921	5.5928	2.7889	G
		SBS	PZE-109089111	9	137259210	-1.879	5.8819	2.4248	A
	BLUP	SBS	PZE-101088556	1	80181959	1.3039	3.5729	2.8928	A
		SBS	PZE-101203731	1	250294581	1.3616	5.7253	3.3882	G
		SBS	SYN6589	1	273984329	0.66	3.0454	0.7507	A
		SBS	PZE-103049024	3	53008421	-1.3974	5.3557	3.0554	G
		SBS	SYN9245	3	184214017	1.0716	4.2076	2.2725	G
		SBS	PZE-104024876	4	28984241	-1.0655	6.5285	2.8026	G
		SBS	PZE-104025014	4	29151376	-1.6981	4.3373	1.3827	A
		SBS	PZE-104066962	4	132549525	-1.0953	6.1797	2.9452	C
		SBS	PZE-104139307	4	226790863	0.7482	3.2806	1.0231	A
		SBS	PZE-105040138	5	25489228	1.0972	5.1999	2.4242	A
		SBS	PZE-106032873	6	76166802	0.9855	3.9765	2.2691	A
		SBS	SYN19437	6	164678359	-1.017	4.4684	2.1507	A
		SBS	PZE-107017680	7	15321434	-2.8958	8.5439	5.7326	C
		SBS	PZE-107037159	7	69748814	1.4802	8.5718	4.4857	A
		SBS	PZE-108053798	8	95777340	1.0106	4.6895	2.2154	A
		SBS	PZE-108058098	8	103637719	-1.2048	6.1338	3.3916	A
		SBS	PZE-108067060	8	118787645	-1.3299	5.0424	2.5509	G
		SBS	PZE-108089807	8	146835142	-1.1472	6.0464	2.6723	G
		SBS	PZE-109015492	9	15589518	0.7509	3.2986	1.231	A

## Sheet: RPR
Table S2 Multi-loci Genome-Wide Association Studies detected significant signals associated with RPR across three environments and BLUP.
Methods	Loc	Trait	SNP	Chr	Marker position (bp)	QTN effect	LOD score	r2 (%)	Genotype for code 1
mrMLM	GZ	RPR	PUT-163a-148961306-579	8	172223546	-2.1082	6.5663	4.949	G
		RPR	PZE-104047241	4	71640218	-3.047	6.9914	4.1089	A
		RPR	PZE-107061039	7	117260892	1.9597	3.1942	3.804	A
		RPR	PZE-103031244	3	23177675	-2.0305	3.4816	2.9005	C
		RPR	SYN37893	4	219996097	2.1419	3.8694	3.8702	A
		RPR	PZE-101124014	1	155428248	-2.6717	7.8071	7.4788	G
		RPR	PZE-106036131	6	83778246	-2.5342	7.9694	4.2289	A
		RPR	PZE-109105485	9	147708849	1.5305	4.4487	2.5562	A
		RPR	PUT-163a-29945048-1805	4	18223147	1.7017	4.2091	3.2861	C
		RPR	PZE-108052927	8	94438729	2.0655	7.5044	4.8534	G
		RPR	SYN28833	5	7442888	1.538	3.0282	2.5726	A
		RPR	SYN7958	5	204759879	-2.2028	6.3916	4.5357	G
		RPR	PZE-102123949	2	172401439	1.6626	4.2306	2.4288	G
		RPR	SYN9330	5	76384700	-1.9249	5.3327	3.5966	A
		RPR	PZE-101106147	1	109636372	-1.7953	5.7157	3.5173	A
		RPR	PZE-104121323	4	198329935	-2.0266	5.7579	3.8391	A
		RPR	PZE-104000308	4	609379	2.4663	4.2816	3.7183	G
	WJ	RPR	SYN5616	2	207840502	-2.056	7.3787	6.3585	A
		RPR	PUT-163a-29945048-1805	4	18223147	2.029	5.4105	6.1662	C
		RPR	PZE-102101730	2	123330491	1.7531	4.0411	4.6032	A
		RPR	PZE-102061736	2	40012500	-2.0697	6.9434	6.1273	A
		RPR	PZE-103146956	3	201304266	-1.7254	5.0485	4.3286	G
		RPR	SYN34663	7	174360530	-1.5189	4.8902	3.4617	A
		RPR	PZE-101187823	1	232920569	2.1315	7.0292	5.2177	A
		RPR	PZE-107063605	7	120782724	-1.977	5.3013	4.489	A
		RPR	PZE-105046797	5	35725329	-1.8654	6.0322	5.1263	A
		RPR	PZE-101000754	1	1686635	-2.3766	6.7517	4.4665	G
		RPR	SYN23234	3	184673723	-1.5575	3.2307	3.6479	A
		RPR	SYN20044	1	285125544	2.1779	6.7008	4.4725	G
		RPR	SYN11162	4	86504590	1.5938	3.7366	1.7981	G
		RPR	PZE-101023852	1	14032344	-1.6931	4.6645	3.7229	G
	XSBN	RPR	PZE-101203731	1	250294581	2.2693	5.3948	4.7861	G
		RPR	SYN18172	8	8857398	-1.2408	3.2545	0.985	A
		RPR	SYN25989	1	297974901	2.4618	9.1711	7.6413	A
		RPR	PZE-102155296	2	202727867	-1.8261	3.4898	3.2313	G
		RPR	PZE-102054526	2	32516815	1.8479	4.0652	3.6109	A
		RPR	SYN2371	5	1727484	-1.6061	5.8724	3.2325	A
		RPR	PZE-108067573	8	119255879	2.1925	9.009	5.9751	G
		RPR	SYN13386	9	16181360	-1.7435	6.2411	3.6265	A
		RPR	PZE-102097169	2	112086281	-2.4454	3.42	3.6574	G
		RPR	PZE-103146956	3	201304266	-1.3609	3.3615	2.2723	G
		RPR	SYN18772	4	173601269	-1.6089	5.0454	3.1562	G
		RPR	PZE-106006401	6	8143156	-1.5939	4.5448	3.1891	G
		RPR	SYN5501	10	9380552	-2.495	4.0372	4.6445	G
		RPR	SYN31353	3	203683091	2.0248	5.0254	4.7122	A
		RPR	PZE-104072828	4	143894240	-1.6826	3.5089	2.9937	G
		RPR	SYN3142	1	77798913	-2.4361	6.5642	4.4279	A
		RPR	PZE-104114085	4	189390693	-1.6832	3.7636	2.4828	A
		RPR	PZE-101044692	1	30570149	-1.598	5.4623	3.1327	A
	BLUP	RPR	PZE-103146956	3	201304266	-1.0254	3.698	2.3343	G
		RPR	PZE-107061039	7	117260892	1.8002	4.4815	6.4698	A
		RPR	PZE-104089042	4	164089735	-1.7946	7.0259	5.0433	G
		RPR	PUT-163a-29945048-1805	4	18223147	1.1635	3.2342	3.0959	C
		RPR	PZE-105064349	5	64768821	-1.4145	4.3	4.0198	A
		RPR	PZE-101124014	1	155428248	-1.4253	3.014	4.29	G
		RPR	SYN25989	1	297974901	1.4792	5.6132	4.9927	A
		RPR	SYN35922	2	144073650	-1.4255	3.2187	4.1571	G
		RPR	PZE-102100623	2	120233881	-1.411	4.7001	4.433	A
		RPR	PZE-102000318	2	655765	-1.2478	4.2965	3.5529	C
		RPR	PZE-102061736	2	40012500	-1.5059	7.6115	4.9532	A
		RPR	PZE-102097169	2	112086281	-2.2685	6.4827	5.6959	G
		RPR	PZE-103027658	3	20311938	1.6022	8.6935	5.4466	A
		RPR	SYN1513	4	20100763	1.0909	3.3229	2.4205	C
FASTmrEMMA	GZ	RPR	PZE-101084058	1	72224033	-4.5797	6.6399	5.6614	G
		RPR	PZE-102144430	2	191378729	-4.57	5.9312	5.2212	A
		RPR	PZE-104122412	4	199546359	-3.6405	3.7214	2.5338	A
		RPR	PZE-107061039	7	117260892	3.7992	3.8294	3.1328	A
		RPR	PUT-163a-148961306-579	8	172223546	-3.6544	4.5047	3.6145	G
		RPR	PZE-109119987	9	154336356	4.0068	4.6789	3.8335	A
	WJ	RPR	PZE-101187823	1	232920569	2.4698	3.1482	1.8192	A
		RPR	PZE-102061736	2	40012500	-2.8537	5.0079	2.8732	A
		RPR	PZE-102101730	2	123330491	4.6514	6.4374	7.033	A
		RPR	PZA03154.4	3	204153246	-2.8844	3.5894	2.5131	G
		RPR	PZE-105042796	5	30093154	4.0211	6.4179	5.3138	C
		RPR	SYN34670	7	9539167	-3.7046	5.2433	5.1226	G
		RPR	PZE-107063605	7	120782724	-3.4521	4.4789	3.2043	A
		RPR	PUT-163a-13381789-203	9	33129562	-3.5811	4.5754	3.0494	T
	XSBN	RPR	PZE-101174158	1	217875936	-2.4629	3.0791	1.8174	A
		RPR	SYN25989	1	297974901	3.0564	3.9963	2.605	A
		RPR	SYN1129	2	9123788	-3.564	3.3984	2.6963	G
		RPR	PZE-105099105	5	146846303	4.8847	7.9648	7.3274	C
		RPR	SYN4773	7	5095600	2.5459	3.5248	1.9327	A
		RPR	PZE-107063514	7	120721330	-4.5568	5.7398	4.1554	C
		RPR	SYN18172	8	8857398	-4.3168	4.4934	2.9927	A
	BLUP	RPR	PZE-101084058	1	72224033	-1.8464	3.325	1.8586	G
		RPR	PZE-101174158	1	217875936	-1.7937	4.2167	1.7535	A
		RPR	PZE-102054526	2	32516815	2.4025	4.6408	2.7153	A
		RPR	PZE-102101730	2	123330491	2.0195	3.1607	1.9521	A
		RPR	PZE-102144430	2	191378729	-2.3824	5.1021	2.8659	A
		RPR	PZB01103.2	2	202921198	-2.182	5.6119	2.642	A
		RPR	SYN5616	2	207840502	-2.0342	4.5135	2.292	A
		RPR	PZE-103031244	3	23177675	-2.6196	5.064	2.2382	C
		RPR	SYN23234	3	184673723	-2.7853	7.7643	4.37	A
		RPR	PUT-163a-29945048-1805	4	18223147	2.3022	4.8026	2.7914	C
		RPR	PZE-105055708	5	53522869	-2.0851	4.3079	2.2482	A
		RPR	PZE-106049203	6	98092885	1.9692	3.57	1.9571	A
		RPR	PZE-107061039	7	117260892	2.2508	3.7043	2.2208	A
		RPR	SYN38698	7	124217583	-1.6963	3.2015	1.5768	A
		RPR	SYN34663	7	174360530	-1.8726	3.5965	1.8999	A
PLARmEB	GZ	RPR	SYN9363	1	3365465	-0.978	3.3223	0.9972	A
		RPR	SYN2822	1	64150280	-1.9936	10.2144	4.3074	G
		RPR	PZE-101127171	1	161228423	-1.4816	5.7077	2.1107	C
		RPR	PZE-101161688	1	204684087	-0.7675	4.1173	0.6182	N
		RPR	SYN25989	1	297974901	1.4253	5.1031	2.2045	A
		RPR	PZE-102123949	2	172401439	1.812	7.5067	2.7655	G
		RPR	PZE-103027778	3	20386496	1.421	5.1755	1.4646	A
		RPR	PZE-103052070	3	58090042	1.1939	3.6723	1.0616	A
		RPR	PZE-103086825	3	143804659	-1.1107	4.4235	1.1396	G
		RPR	SYN37893	4	219996097	2.7316	11.8739	6.034	A
		RPR	PZE-105182023	5	216602534	1.6772	6.2851	1.9554	A
		RPR	SYN22850	7	163967925	-1.8871	7.1691	3.3812	C
		RPR	PZE-108038981	8	45441770	-1.5767	6.1869	2.3604	G
		RPR	PZE-108074975	8	130581413	-1.2701	5.9414	1.6124	A
		RPR	PUT-163a-148961306-579	8	172223546	-1.7604	6.2091	3.3077	G
		RPR	PZE-109018226	9	18620935	-1.1438	3.4676	1.1229	N
		RPR	PZE-109022267	9	22480651	1.2632	5.0285	1.7388	G
		RPR	PZE-109025060	9	25084222	-1.5099	5.159	2.3683	G
		RPR	PZE-109105485	9	147708849	1.7536	7.9707	3.2166	A
		RPR	PZE-110053264	10	100095070	2.0335	7.2822	3.119	G
		RPR	PZE-101081959	1	66973584	1.8355	5.6295	3.0922	A
		RPR	SYN20044	1	285125544	2.2027	6.7694	4.7489	G
		RPR	PZE-102101730	2	123330491	1.4634	3.6288	3.3295	A
		RPR	SYN5616	2	207840502	-1.5227	5.3454	3.6199	A
		RPR	PZE-103146956	3	201304266	-1.8388	7.7624	5.1034	G
		RPR	SYN31353	3	203683091	2.2537	7.5957	7.182	A
		RPR	SYN27603	4	131941277	1.6098	4.8722	2.8966	G
		RPR	PZE-105099617	5	148028310	1.2341	3.6993	2.1968	A
		RPR	PZE-106047652	6	96880264	1.1389	4.3724	2.0217	G
		RPR	PZE-107063605	7	120782724	-2.4949	10.1164	7.42	A
		RPR	PZE-109019784	9	20233111	-1.7597	5.5083	3.5402	G
	XSBN	RPR	PZE-101044692	1	30570149	-1.3386	3.0246	2.7819	N
		RPR	SYN37554	2	4836264	1.4248	3.8386	2.538	G
		RPR	PZE-102130369	2	180527693	-1.4641	3.6955	3.3639	C
		RPR	PUT-163a-78115808-4348	2	209927278	1.2352	3.0774	2.3543	G
		RPR	PZE-104072828	4	143894240	-1.0949	3.5696	1.6043	G
		RPR	SYN18772	4	173601269	-1.4876	5.3131	3.4148	G
		RPR	SYN2371	5	1727484	-1.2378	4.3519	2.4298	A
		RPR	SYN37044	5	30298846	-1.3165	4.1235	2.3707	C
		RPR	PZE-107061039	7	117260892	1.6048	4.4268	3.5952	N
		RPR	SYN17042	7	164201572	1.6691	3.351	2.7187	A
		RPR	SYN18172	8	8857398	-1.7501	3.9169	2.4797	A
		RPR	SYN3967	10	14643752	0.975	3.1733	1.2523	A
	BLUP	RPR	PZE-101117214	1	141682056	-0.9107	3.0865	1.5509	G
		RPR	PZE-101124014	1	155428248	-1.3301	6.3396	3.9456	G
		RPR	PZE-102155296	2	202727867	-1.5644	9.8297	4.5322	G
		RPR	PZE-103027778	3	20386496	1.2292	5.2477	2.4334	A
		RPR	PZE-103146956	3	201304266	-1.5327	10.706	5.5084	G
		RPR	PZE-104019481	4	20118675	1.082	5.7751	2.7366	C
		RPR	PZE-104021283	4	22836106	-2.8027	7.5869	4.7082	G
		RPR	PZE-105018839	5	8495174	1.347	6.4409	3.1506	C
		RPR	PZA03003.11	6	6317833	0.7443	4.1902	1.2234	A
		RPR	PUT-163a-94472096-4856	6	112515260	0.8627	3.4214	1.0248	G
		RPR	SYN14247	6	146855508	-2.0581	7.098	4.5999	C
		RPR	SYN22989	6	162686226	-1.5365	9.8982	5.7271	A
		RPR	PZE-107061039	7	117260892	1.5935	7.3165	5.353	N
		RPR	SYN34663	7	174360530	-1.2795	5.1626	3.9611	A
		RPR	PZE-108065122	8	116442862	0.9101	3.6676	1.6866	G
		RPR	SYN11834	8	131334954	0.8629	3.8867	1.4814	G
		RPR	PZE-108128116	8	171569912	-1.2659	8.2787	3.2384	A
ISIS EM-BLASSO	GZ	RPR	PZE-101052571	1	36514567	-1.4822	4.6061	2.4821	A
		RPR	PZE-102070496	2	48738479	2.0786	6.3005	3.1921	G
		RPR	PZE-102098087	2	114547472	-1.3384	3.0409	1.0106	G
		RPR	PZE-102186665	2	230866963	-1.6941	6.0538	2.9898	G
		RPR	PZE-104021283	4	22836106	-2.8969	4.6624	2.3732	G
		RPR	PZE-104047241	4	71640218	-2.6009	5.7223	3.0063	A
		RPR	PZE-104080745	4	155224079	2.2472	7.3699	4.1372	A
		RPR	SYN37893	4	219996097	1.3217	3.086	1.4798	A
		RPR	PZB02424.1	5	200370526	0.9861	3.3287	1.018	A
		RPR	SYN3414	6	9193487	1.5111	5.5689	2.4459	G
		RPR	PZE-108040457	8	65973805	1.6701	3.6169	2.5528	G
		RPR	PZE-108048728	8	82929008	-3.2127	8.8253	6.583	G
		RPR	PUT-163a-148961306-579	8	172223546	-1.8229	4.8591	3.7152	G
		RPR	PZE-109001472	9	1997154	-1.4466	3.8591	1.932	C
		RPR	PZE-109022267	9	22480651	1.5137	4.8175	2.6154	G
		RPR	PZE-110105327	10	147061334	1.8182	5.5713	3.7417	G
	WJ	RPR	PZE-101000754	1	1686635	-2.1447	8.4726	3.7955	G
		RPR	PZE-101059325	1	43125988	0.981	4.5923	1.4758	C
		RPR	PZA00294.20	1	63891664	-2.408	14.3865	6.6642	G
		RPR	SYN20044	1	285125544	1.553	5.7224	2.3731	G
		RPR	PZE-102061736	2	40012500	-1.7445	10.494	4.5424	A
		RPR	PZE-102101730	2	123330491	1.9566	8.1873	5.9832	A
		RPR	SYN19366	2	203517856	-1.0361	3.601	1.5093	C
		RPR	SYN1513	4	20100763	1.2601	5.3603	2.2069	C
		RPR	PZE-104021283	4	22836106	-1.6636	3.763	1.0734	G
		RPR	PZE-105042796	5	30093154	1.7737	9.0384	4.2054	C
		RPR	PZE-105046797	5	35725329	-1.2811	5.824	2.5229	A
		RPR	SYN5335	6	143859317	1.4696	8.4336	3.2767	C
		RPR	SYN12048	6	149672195	-1.3831	6.8633	2.6098	A
		RPR	PZE-106123780	6	164658172	-1.7361	6.2315	2.8744	G
		RPR	PZE-107063605	7	120782724	-1.878	8.356	4.2267	A
		RPR	PZB00752.1	7	136868163	0.9409	3.7642	1.3822	C
		RPR	PZE-107118587	7	165253668	0.8208	3.2259	1.0191	A
		RPR	SYN34663	7	174360530	-0.9918	3.8409	1.5401	A
		RPR	PUT-163a-13381789-203	9	33129562	-1.3098	4.6177	1.6098	T
		RPR	PZE-109042494	9	69176207	-3.8013	9.2499	4.3573	C
		RPR	PZE-110000803	10	1726403	2.0974	4.1313	4.5217	A
	XSBN	RPR	PZE-101044692	1	30570149	-1.4982	5.9262	2.757	N
		RPR	SYN3142	1	77798913	-1.3758	3.1695	1.4138	A
		RPR	PZE-101102166	1	100347338	-2.4138	6.1299	3.2283	G
		RPR	PZE-101174158	1	217875936	-1.0251	3.8197	1.3183	A
		RPR	PZE-101203731	1	250294581	2.7673	12.4816	7.1247	G
		RPR	PZE-102031875	2	14890553	0.9431	3.691	1.0957	C
		RPR	PZE-102097169	2	112086281	-1.7036	4.6664	1.7768	G
		RPR	PZE-102155296	2	202727867	-1.6811	7.0979	2.7417	G
		RPR	SYN37222	2	232528683	-1.6932	7.1584	3.1658	G
		RPR	PZE-104072828	4	143894240	-1.3882	5.1815	2.04	G
		RPR	SYN23562	4	154986209	-1.4648	5.414	2.1614	A
		RPR	PZE-104132170	4	214878206	1.1254	3.3972	1.1784	G
		RPR	PZE-105049512	5	41265091	1.5424	6.0496	2.5183	A
		RPR	PZE-105075207	5	82955415	-1.5653	7.3088	2.9812	A
		RPR	PZE-106130965	6	167604464	-1.1933	3.1904	1.0454	C
		RPR	PZE-107061039	7	117260892	1.9523	7.6607	4.209	N
		RPR	PUT-163a-148951746-518	7	146497491	-1.7165	7.6432	3.5044	G
		RPR	SYN18172	8	8857398	-2.2657	7.3449	3.2876	A
		RPR	SYN3270	8	10286865	1.1373	3.1704	1.0145	A
		RPR	PZE-108067573	8	119255879	1.4848	6.1975	2.7434	G
		RPR	PZE-110024962	10	55103966	1.6091	6.5619	3.0924	G
	BLUP	RPR	PZE-101084058	1	72224033	-1.1782	7.2321	3.0919	G
		RPR	PZE-101117214	1	141682056	-1.2995	6.5846	3.0093	G
		RPR	PZE-101132195	1	170532391	0.9975	5.6788	1.7381	A
		RPR	PZE-101152935	1	196214139	1.2776	8.0665	2.9907	A
		RPR	PZE-101203731	1	250294581	1.6306	8.5982	4.4996	G
		RPR	SYN25989	1	297974901	1.1286	6.7223	2.9246	A
		RPR	SYN1129	2	9123788	-1.0527	4.9127	1.8958	G
		RPR	PZE-102100623	2	120233881	-1.0799	5.6194	2.613	A
		RPR	PZE-102153450	2	200091085	-1.3717	4.4118	1.9969	A
		RPR	SYNGENTA11666	2	204924828	-1.4859	6.2584	2.1653	A
		RPR	PZE-103027778	3	20386496	0.9731	4.9351	1.4531	A
		RPR	PZA03154.4	3	204153246	-1.0455	5.3104	1.9476	G
		RPR	PZE-104021283	4	22836106	-1.4661	3.6999	1.2275	G
		RPR	PZE-105064219	5	64540942	1.0645	6.977	2.5648	A
		RPR	PZE-106062326	6	113049413	0.8877	4.7145	1.7495	A
		RPR	SYN22989	6	162686226	-0.9535	5.0878	2.1014	A
		RPR	PZE-107008894	7	5773319	1.3734	5.216	3.2615	N
		RPR	PZE-107031102	7	40568977	-0.7915	3.7999	1.3182	G
		RPR	PZE-108032553	8	38134557	-1.1636	6.725	3.0713	G
		RPR	PZE-109022267	9	22480651	1.2863	9.9999	3.8145	G
