# Supplementary material for: Multi-Locus Genome-Wide Association Study Reveals the Genetic Architecture of Stalk Lodging Resistance-Related Traits in Maize
Source: Front Plant Sci. 2018 May 7;9:611. doi: 10.3389/fpls.2018.00611 (PMC5949362; doi:10.3389/fpls.2018.00611)
Supplement: Table S3 — Repetitive SNPs and their information by ML-GWAS consistently identified in multiple methods or environments. [file Table_3.XLSX]

## Sheet: Sheet1
Table S3 Repetitive SNPs and their information by ML-GWAS consistently identified in multiple methods or environments.
SNPs	Methods	Environments	Traits	Genes	Genotype	Chr	Gene interval or position (bp)	Annotation	Stem_and_SAM_V1	Stem_and_SAM_V3
SYN5985	ISIS EM-BLASSO, PLARmEB	WJ, BLUP	SD	GRMZM2G068158	T/C	1	282788013~282792440	Probable methyltransferase PMT28	64.9	74.7
SYN35339	ISIS EM-BLASSO, mrMLM	XSBN	SD	GRMZM2G085872	A/G	1	2736650~2741182	CemA-like proton extrusion protein-related	18	12.5
PZE-101172517	FASTmrEMMA	XSBN， BLUP	SD	GRMZM2G119357	T/C	1	216471619~216479224	Chromatin remodeling protein EBS	169.6	203.4
PZE-101121408	PLARmEB, mrMLM	WJ	SD	GRMZM2G322024	A/G	1	150104706~150113173	unknown	46.4	40.5
PUT-163a-13389114-224	ISIS EM-BLASSO, PLARmEB	GZ, BLUP	SD	GRMZM5G856734	T/C	1	226175538~226178243	Membrane steroid-binding protein 1	115.5	85.4
SYN6428	ISIS EM-BLASSO, PLARmEB	XSBN	SD	GRMZM5G896294	A/G	1	191858163~191859141	Type II inositol polyphosphate 5-phosphatase 15	63.5	58.4
PZE-101051733	ISIS EM-BLASSO,PLARmEB	BLUP	SD	intergenic	A/G	1	35759340
PZE-102140170	ISIS EM-BLASSO, mrMLM	XSBN	SD	GRMZM2G137477	A/G	2	188357614~188361354	unknown	30.1	27.5
SYN22197	FASTmrEMMA, mrMLM	WJ, BLUP	SD	GRMZM2G168829	T/G	2	142864156~142865649	unknown	30.8	13
SYN24938	PLARmEB, mrMLM	BLUP	SD	GRMZM2G362718	A/G	2	234401054~234409121	Protein ENHANCED DOWNY MILDEW 2	40.2	24.3
PZE-102085765	PLARmEB, mrMLM	BLUP	SD	GRMZM2G557750	T/G	2	76642333~76653191	unknown	0	0
PZE-102175489	ISIS EM-BLASSO, mrMLM	WJ, BLUP	SD	GRMZM5G855808	T/G	2	217878388~217880654	Tetratricopeptide repeat (TPR)-like superfamily protein	5.1	0
PZE-102072960	FASTmrEMMA, PLARmEB	XSBN	SD	intergenic	A/G	2	52601610
PUT-163a-89759278-4677	PLARmEB, mrMLM, ISIS EM-BLASSO	WJ	SD	GRMZM2G156016	A/T	3	198911351~198917951	Transcription factor VOZ1	25.9	27.8
PZE-103091655	ISIS EM-BLASSO, PLARmEB	WJ	SD	intergenic	A/G	3	151340001
PZE-103097925	FASTmrEMMA, ISIS EM-BLASSO	BLUP	SD	intergenic	A/C	3	157772758
SYN14308	PLARmEB, mrMLM	XSBN, BLUP	SD	GRMZM2G131595	T/C	4	36414113~36418899	Electron carrier/ iron ion binding protein	41.9	39.2
PZE-105090079	FASTmrEMMA, ISIS EM-BLASSO, PLARmEB	WJ	SD	GRMZM2G038126	A/G	5	125802058~125817596	26S protease regulatory subunit 6B homolog	389.3	264.9
PZE-105073368	mrMLM, PLARmEB	GZ, BLUP	SD	intergenic	A/C	5	79157554
PZE-106050102	ISIS EM-BLASSO, PLARmEB	WJ	SD	GRMZM2G071659	T/C	6	99951066~99954623	E3 ubiquitin-protein ligase RGLG1	58.5	37.1
SYN34941	FASTmrEMMA, PLARmEB	XSBN, BLUP	SD	GRMZM2G130449	T/C	6	75739668~75746212	Probable beta-13-galactosyltransferase 14	79.9	76.9
PUT-163a-149086982-884	FASTmrEMMA, ISIS EM-BLASSO	XSBN	SD	GRMZM2G093276	T/G	7	21798962~21800971	ZIP zinc/iron transport family protein	32.7	74.5
SYN12976	FASTmrEMMA, PLARmEB, mrMLM, ISIS EM-BLASSO	XSBN, BLUP	SD	GRMZM2G066158	T/C	8	120874781~120876016	Ethylene-responsive transcription factor 12	0	4.4
PZE-108058114	mrMLM, PLARmEB	WJ, BLUP	SD	intergenic	A/G	8	103638432
PZE-109060648	ISIS EM-BLASSO, mrMLM	WJ	SD	intergenic	T/C	9	102354287
PZE-109084770	FASTmrEMMA, ISIS EM-BLASSO, mrMLM	WJ, XSBN, BLUP	SD	intergenic	A/G	9	133699738
PZE-109085244	FASTmrEMMA, ISIS EM-BLASSO, PLARmEB, mrMLM	GZ, WJ, XSBN	SD	intergenic	T/G	9	133918835
PZE-109120606	ISIS EM-BLASSO, mrMLM, PLARmEB	WJ, BLUP	SD	intergenic	A/G	9	154545315
PZE-110051617	ISIS EM-BLASSO	WJ, XSBN, BLUP	SD	GRMZM2G099172	A/G	10	97380665~97381721	NBS-LRR class disease resistance protein	0	0
PZE-101187823	ISIS EM-BLASSO, mrMLM	WJ	SBS, RPR	GRMZM2G116885	T/C	1	232918113~232921288	cyclin-dependent kinase inhibitor1	58	50.4
SYN31353	ISIS EM-BLASSO, PLARmEB	WJ	SBS, RPR	GRMZM2G036245	A/G	3	203682944~203684857	unknown	0	0
PZE-105036664	FASTmrEMMA, ISIS EM-BLASSO, PLARmEB	WJ, BLUP	SBS, RPR	GRMZM2G073934	A/C	5	21571290~21578409	Tetratricopeptide repeat (TPR)-like superfamily protein	302	263.4
PZE-101092091	ISIS EM-BLASSO, FASTmrEMMA	GZ	SBS	GRMZM2G040441	T/G	1	84538003~84543813	barley mlo defense gene homolog2	62.7	66.2
SYN11882	FASTmrEMMA, PLARmEB, mrMLM	GZ, BLUP	SBS	GRMZM2G155312	A/G	1	275140650~275150229	Leucine-rich repeat protein kinase family protein	105.9	79.5
SYN2035	ISIS EM-BLASSO, mrMLM	GZ	SBS	GRMZM2G304638	A/G	1	297169418~297180338	BEACH domain-containing protein C2	24.9	30.8
PZE-102065424	FASTmrEMMA, mrMLM	WJ	SBS	GRMZM2G442523	T/C	2	43370373~43375906	Sugar transport protein 5	123.9	192.1
PZE-102087014	FASTmrEMMA, mrMLM	WJ, BLUP	SBS	intergenic	A/G	2	80057475
PZE-102131796	ISIS EM-BLASSO, mrMLM	WJ	SBS	intergenic	A/C	2	182174755
PZE-102153450	ISIS EM-BLASSO, PLARmEB	XSBN, BLUP	SBS	intergenic	A/G	2	200091085
PZE-102181251	FASTmrEMMA, ISIS EM-BLASSO, mrMLM, PLARmEB	WJ, BLUP	SBS	intergenic	T/G	2	223706744
PZE-103065478	ISIS EM-BLASSO, PLARmEB	XSBN	SBS	GRMZM2G018447	A/G	3	93187188~93205169	Ubiquitin-conjugating enzyme 15	107.1	119.2
PZE-103014981	FASTmrEMMA, mrMLM	WJ	SBS	intergenic	T/C	3	8121277
PZE-103049024	ISIS EM-BLASSO, PLARmEB	XSBN, BLUP	SBS	intergenic	T/C	3	53008421
SYN12523	FASTmrEMMA, mrMLM	BLUP	SBS	intergenic	T/G	3	172807181
PZE-104024876	FASTmrEMMA, PLARmEB, ISIS EM-BLASSO	BLUP	SBS	GRMZM2G130442	A/G	4	28979897~28986080	Homeobox-leucine zipper protein MERISTEM L1	132.1	81.6
PZE-104066962	ISIS EM-BLASSO, PLARmEB	BLUP	SBS	intergenic	A/C	4	132549525
PZE-104121323	ISIS EM-BLASSO, PLARmEB	GZ	SBS	intergenic	A/G	4	198329935
PZE-105036968	ISIS EM-BLASSO, mrMLM	WJ, BLUP	SBS	intergenic	T/G	5	21988282
PZE-105040138	ISIS EM-BLASSO, PLARmEB	WJ, BLUP	SBS	intergenic	T/C	5	25489228
PZE-105182674	mrMLM, PLARmEB	XSBN	SBS	intergenic	A/G	5	217706489
PZE-106062991	FASTmrEMMA, ISIS EM-BLASSO	GZ	SBS	GRMZM2G010960	A/G	6	114177100~114187293	Putative LIM-type zinc finger domain family protein	47.4	29.8
PZE-106078845	ISIS EM-BLASSO, mrMLM	XSBN, BLUP	SBS	GRMZM2G061469	T/G	6	134648483~134651370	C4-dicarboxylate transporter/malic acid transport protein isoform 1%3B C4-dicarboxylate transporter/malic acid transport protein isoform 2	80.2	87.3
PUT-163a-149009086-759	FASTmrEMMA, mrMLM	WJ	SBS	GRMZM2G140998	T/G	6	29350999~29353636	Putative uncharacterized protein [Source:UniProtKB/TrEMBL;Acc:B4FBB3	145.2	204.2
SYN36037	ISIS EM-BLASSO, PLARmEB	WJ	SBS	GRMZM2G029692	T/C	7	6141762~6146965	Protein kinase superfamily protein	57.7	75.2
PZE-107072420	PLARmEB, mrMLM	BLUP	SBS	GRMZM2G082586	T/C	7	128707588~128709815	DNA binding protein bHLH-transcription factor 105	9.1	21.6
PZE-107017680	ISIS EM-BLASSO, mrMLM	GZ, BLUP	SBS	GRMZM2G156692	T/G	7	15316520~15323155	proline-rich family protein	23.3	25
PUT-163a-89252658-4661	ISIS EM-BLASSO, mrMLM	XSBN	SBS	GRMZM2G181390	T/G	7	130319420~130322565	movement protein binding protein 2C	76.3	64.9
PZE-107038182	PLARmEB	WJ, BLUP	SBS	intergenic	C/G	7	73176355
PZE-107063605	FASTmrEMMA, ISIS EM-BLASSO, mrMLM, PLARmEB	WJ, BLUP	SBS, RPR	intergenic	T/C	7	120782724
PZE-108089807	ISIS EM-BLASSO, PLARmEB	XSBN, BLUP	SBS	GRMZM2G375975	T/C	8	146830973~146836666	Putative MAP kinase family protein	0	0
PZE-108044852	ISIS EM-BLASSO, PLARmEB	WJ	SBS	intergenic	A/G	8	74624331
PZE-109015492	ISIS EM-BLASSO, PLARmEB	BLUP	SBS	intergenic	A/G	9	15589518
PZE-109085537	FASTmrEMMA, ISIS EM-BLASSO, mrMLM, PLARmEB	WJ	SBS	intergenic	T/C	9	134246313
SYN3142	ISIS EM-BLASSO, mrMLM	XSBN	RPR	GRMZM2G053946	A/G	1	77797802~77801536	Arabinosyltransferase RRA3	94.1	83.1
SYN20044	ISIS EM-BLASSO, mrMLM	SJ	RPR	GRMZM2G058584	A/G	1	285124791~285129572	Histidinol dehydrogenase chloroplastic	268.2	189.4
SYN25989	FASTmrEMMA, PLARmEB, mrMLM, ISIS EM-BLASSO	GZ, XSBN, BLUP	RPR	GRMZM2G100920	T/G	1	297974709~297977989	Arginine decarboxylase	17.2	10.4
PZE-101084058	ISIS EM-BLASSO, FASTmrEMMA	GZ, BLUP	RPR	GRMZM2G135834	T/C	1	72223801~72246751	unknown	52.5	46.7
PZE-101124014	PLARmEB, mrMLM	GZ, BLUP	RPR	GRMZM2G311233	T/C	1	155424570~155429828	Ankyrin repeat family protein	0	1.9
PZE-101203731	ISIS EM-BLASSO, mrMLM	XSBN, BLUP	RPR	GRMZM2G324276	T/C	1	250294172~250296186	Core-2/I-branching beta-16-N-acetylglucosaminyltransferase family protein	37.3	44.3
PZE-101000754	ISIS EM-BLASSO, mrMLM, PLARmEB	WJ	RPR	intergenic	T/C	1	1686635
PZE-101044692	ISIS EM-BLASSO, mrMLM, PLARmEB	XSBN	RPR	intergenic	T/C	1	30570149
PZE-101117214	ISIS EM-BLASSO, PLARmEB	BLUP	RPR	intergenic	A/G	1	141682056
PZE-101174158	FASTmrEMMA, ISIS EM-BLASSO	XSBN, BLUP	RPR	intergenic	T/C	1	217875936
PZE-102061736	FASTmrEMMA, PLARmEB, mrMLM, ISIS EM-BLASSO	WJ, BLUP	RPR	GRMZM2G022699	T/G	2	40011583~40012748	unknown	5.2	4.2
PZE-102123949	PLARmEB, mrMLM	GZ	RPR	GRMZM2G067514	A/G	2	172399126~172403574	Phosphoglycerate mutase family protein	23.5	11.6
PZE-102144430	FASTmrEMMA	GZ, BLUP	RPR	GRMZM2G083504	A/G	2	191378248~191380615	Transcription factor bHLH62	64.4	57.8
SYN1129	ISIS EM-BLASSO, FASTmrEMMA	XSBN, BLUP	RPR	GRMZM2G084181	A/G	2	9114721~9126810	ABC transporter C family member 2	223.8	214.7
SYN5616	FASTmrEMMA, PLARmEB, mrMLM	XSBN, BLUP	RPR	GRMZM2G431309	A/G	2	207837259~207841334	GRAS transcription factor	35.5	44.9
PZE-102054526	FASTmrEMMA, mrMLM	XSBN, BLUP	RPR	GRMZM2G703002	T/G	2	32512906~32518928	unknown	4.3	7.3
PZE-102097169	ISIS EM-BLASSO, mrMLM	XSBN, BLUP	RPR	intergenic	T/C	2	112086281
PZE-102100623	ISIS EM-BLASSO, mrMLM	BLUP	RPR	intergenic	A/G	2	120233881
PZE-102101730	FASTmrEMMA, ISIS EM-BLASSO, mrMLM, PLARmEB	WJ, BLUP	RPR	intergenic	T/C	2	123330491
PZE-102155296	ISIS EM-BLASSO, mrMLM, PLARmEB	XSBN	RPR	intergenic	A/G	2	202727867
PZE-103027778	ISIS EM-BLASSO, PLARmEB	GZ, BLUP	RPR	GRMZM2G013790	A/G	3	20385546~20409348	LEAF RUST 10 DISEASE-RESISTANCE LOCUS RECEPTOR-LIKE PROTEIN KINASE-like 1.1	26.8	27
PZE-103031244	FASTmrEMMA, mrMLM	GZ, BLUP	RPR	GRMZM2G058398	T/G	3	23174882~23178054	unknown	11.3	12.9
PZA03154.4	ISIS EM-BLASSO, FASTmrEMMA	WJ, BLUP	RPR	GRMZM2G088783	T/C	3	204151795~204153806	MYB9	1	0
SYN23234	FASTmrEMMA, mrMLM	WJ, BLUP	RPR	GRMZM2G145753	T/G	3	184671622~184675445	Probable LRR receptor-like serine/threonine-protein kinase IRK	131.4	114.1
PZE-103146956	mrMLM, PLARmEB	WJ, XSBN, BLUP	RPR	intergenic	A/G	3	201304266
PZE-104021283	ISIS EM-BLASSO, PLARmEB	GZ, WJ, BLUP	RPR	GRMZM2G047800	A/G	4	22835928~22842145	NAD(P)-binding Rossmann-fold superfamily protein	29.2	26.4
SYN37893	ISIS EM-BLASSO, PLARmEB, mrMLM	GZ	RPR	GRMZM2G051101	T/G	4	219995778~219999760	Putative seven in absentia domain family protein	52.2	49.1
PZE-104047241	ISIS EM-BLASSO, mrMLM	GZ	RPR	GRMZM2G103721	A/G	4	71631328~71640766	Phosphatidylinositol 3-kinase VPS34	64.3	66.7
SYN18772	PLARmEB, mrMLM	XSBN	RPR	GRMZM2G108084	A/G	4	173598020~173602365	Putative RING zinc finger domain superfamily protein	26.4	33.9
SYN1513	ISIS EM-BLASSO, mrMLM	WJ, BLUP	RPR	GRMZM2G151863	A/C	4	20100390~20104561	GDT1-like protein 3	141.2	145.9
PUT-163a-29945048-1805	FASTmrEMMA, mrMLM	GZ, WJ, BLUP	RPR	intergenic	G/C	4	18223147
PZE-104072828	ISIS EM-BLASSO, mrMLM, PLARmEB	XSBN	RPR	intergenic	T/C	4	143894240
SYN2371	PLARmEB, mrMLM	XSBN	RPR	GRMZM2G023049	T/C	5	1722294~1727548	Mono-/di-acylglycerol lipase N-terminal;Lipase class 3	32.4	23.8
PZE-105042796	FASTmrEMMA, ISIS EM-BLASSO	WJ	RPR	intergenic	T/G	5	30093154
PZE-105046797	ISIS EM-BLASSO, mrMLM	WJ	RPR	intergenic	A/G	5	35725329
SYN22989	ISIS EM-BLASSO, PLARmEB	BLUP	RPR	GRMZM2G320399	A/G	6	162682754~162690139	zinc finger protein-related	64.1	77.9
SYN34663	FASTmrEMMA, PLARmEB, mrMLM, ISIS EM-BLASSO	WJ, BLUP	RPR	GRMZM2G135341	A/G	7	174359079~174365275	BADH-like protein	162.8	144.9
PZE-107061039	FASTmrEMMA, PLARmEB, mrMLM, ISIS EM-BLASSO	GZ, XSBN, BLUP	RPR	GRMZM2G160400	T/G	7	117260750~117261602	Spermidine hydroxycinnamoyl transferase	0	0
PUT-163a-148961306-579	FASTmrEMMA, PLARmEB, mrMLM, ISIS EM-BLASSO	GZ	RPR	GRMZM2G133029	C/G	8	172223115~172227824	Eukaryotic aspartyl protease family protein	160.5	136.9
SYN18172	FASTmrEMMA, PLARmEB, mrMLM, ISIS EM-BLASSO	XSBN	RPR	GRMZM2G138255	T/G	8	8857140~8860877	ARM repeat superfamily protein	12	12.6
PZE-108067573	ISIS EM-BLASSO, mrMLM	XSBN	RPR	intergenic	T/C	8	119255879
PUT-163a-13381789-203	FASTmrEMMA, ISIS EM-BLASSO	WJ	RPR	intergenic	T/A	9	33129562
PZE-109022267	ISIS EM-BLASSO, PLARmEB	GZ, BLUP	RPR	intergenic	T/C	9	22480651
PZE-109105485	mrMLM, PLARmEB	GZ	RPR	intergenic	A/C	9	147708849
