# Supplementary material for: Multi-Locus Genome-Wide Association Study Reveals the Genetic Architecture of Stalk Lodging Resistance-Related Traits in Maize
Source: Front Plant Sci. 2018 May 7;9:611. doi: 10.3389/fpls.2018.00611 (PMC5949362; doi:10.3389/fpls.2018.00611)
Supplement: Table S5 — Distribution and utilization percentage of the important SNPs superior alleles in the 30 maize elite inbred lines. [file Table_5.XLSX]

## Sheet: Sheet1
Table S5 The distribution and utilization percentage of the important SNPs superior alleles in the 30 maize elite inbred lines.
Inbred lines	SD_GZ	SD_WJ	SD_XSBN	SBS_GZ	SBS_WJ	SBS_XSBN	RPR_GZ	RPR_WJ	RPS_YN	RPR
										PZE-101000754	PZE-101084058	PZE-101117214	PZE-101124014	SYN25989	SYN1129	PZE-102054526	PZE-102097169	PZE-102101730	PZE-102155296	PZE-103027778	PZE-103031244	PZE-103146956	PZA03154.4	PZE-104021283	PZE-104072828	SYN18772	SYN37893	PZE-107061039	PUT-163a-13381789-203	PZE-109105485	PZE-102061736	SYN23234	PUT-163a-29945048-1805	SYN1513	PZE-105042796	SYN18172	PUT-163a-148961306-579	SYN3142	PZE-101174158	PZE-101203731	SYN20044	PZE-102100623	PZE-102123949	PZE-102144430	SYN5616	PZE-104047241	SYN2371	PZE-105046797	SYN22989
Mo17	14.92	14.5127	15.3055	20.315	16.69	27.6214	39.935	34.7517	49.1857	0	1	1	0	0	1	0	0	0	0	0	0	1	1	1	1	1	0	0	1	0	1	1	0	0	0	0	1	1	1	1	0	0	1	0	0	1	0	1	1
Zheng22	14.085	14.5937	16.1188	11.005	13.025	27.5179	30.12	34.0102	43.1899	1	0	0	0	1	0	0	0	1	0	1	0	1	0	1	0	0	1	0	1	0	0	0	1	1	0	1	0	0	1	1	0	1	1	1	0	1	0	0	0
Qi319	14.105	14.6065	15.9736	21.99	21.085	31.5571	46.085	35.4117	37.5643	0	1	0	1	0	0	0	0	0	0	1	0	0	1	1	0	0	1	1	0	1	0	1	1	1	0	1	1	1	0	1	1	0	1	1	1	1	0	0	1
Zong31	14.375	18.4927	19.1371	31.285	64.64	65.9643	59.475	55.796	59.1851	0	0	1	1	0	0	1	0	0	1	1	1	1	1	1	1	1	1	0	1	0	1	0	1	1	0	1	0	0	0	1	1	0	1	1	0	1	0	0	1
Ji846	13.36	17.8016	20.1886	9.745	25.7893	70.8429	34.155	35.2952	60.6911	0	0	1	0	1	1	0	0	0	1	1	1	1	1	1	1	0	0	0	1	0	0	1	0	0	1	1	0	1	1	1	1	0	0	0	0	1	1	0	1
K10	13.165	16.2098	20.3925	17.235	32.995	45.4183	25.03	35.0076	38.3208	0	0	0	0	1	0	0	0	1	0	0	1	1	1	0	0	0	0	0	1	0	1	0	0	1	0	1	0	0	0	1	1	0	1	1	0	1	1	0	1
LK11	12.6883	12.511	13.1876	12.1567	8.40857	10.7714	28.1388	27.2333	28.347	0	0	1	1	0	0	0	0	0	0	0	0	1	1	1	1	1	0	0	1	0	0	1	0	0	0	0	1	0	0	0	0	0	1	0	0	1	0	0	0
Ji853	11.99	14.4911	15.6957	11.09	18.2325	23.52	25.65	32.9167	34.05	0	0	0	0	1	0	0	0	0	1	1	1	0	1	1	0	1	0	0	1	0	0	1	0	1	1	0	0	0	1	0	1	0	1	0	0	1	0	0	0
Tie7922	11.955	14.2647	16.615	10.68	19.72	31.4214	31.805	34.7031	40.1929	0	1	0	1	1	1	0	0	0	1	1	1	1	0	0	0	1	1	0	1	1	0	0	0	1	1	0	1	1	0	1	1	0	0	0	1	1	1	1	0
Ye8001	13.055	13.31	17.2271	10.79	17.945	27.3143	26.895	34.1868	38.9393	0	0	0	1	1	0	0	0	0	0	0	0	0	0	1	0	1	0	0	1	0	0	0	0	1	1	1	1	0	0	0	1	0	0	0	1	0	1	1	0
Qi205	13.185	15.0687	20.2142	9.55	27.1184	31.5904	34.4	49.07	50.7262	0	0	1	0	1	0	1	0	0	0	1	0	0	1	1	0	1	1	0	1	1	0	1	0	0	0	1	0	0	1	1	1	0	1	1	1	1	0	1	0
Q1261	10.67	13.2607	16.5221	11.12	17.4459	24.1143	44.51	52.3795	46.2964	0	1	1	0	1	0	0	0	1	1	1	0	1	1	1	0	1	0	0	1	1	1	1	0	1	0	1	0	0	1	1	1	0	1	1	1	1	0	1	0
Shen137	14.53	12.891	18.125	27.52	14.4933	38.7714	45.965	35.4455	44.1821	0	1	0	0	1	0	0	0	0	0	1	0	1	1	1	0	0	1	1	0	1	0	1	1	1	1	1	1	0	0	1	0	0	1	1	1	1	0	0	1
Dan599	12.23	14.0109	18.925	16.875	18.9422	36.25	53.035	47.4571	51.8321	0	1	0	1	0	0	0	1	1	0	1	0	1	1	1	0	1	1	1	1	1	0	0	1	1	1	1	1	0	0	1	1	0	1	1	1	1	0	1	1
K22	13.395	15.1584	18.9185	13.185	17.9517	43.969	35.475	35.9017	46.4131	0	1	0	1	1	1	0	0	0	0	1	0	0	1	1	0	1	1	0	1	1	0	1	0	1	1	1	1	1	1	0	1	0	0	0	0	0	1	1	0
Jiao51	17.505	17.2445	21.4071	40.02	47.0875	40.5286	39.93	39.9845	43.7464	0	0	0	0	0	0	0	1	1	0	1	0	1	0	1	1	0	1	0	1	0	1	0	1	0	0	1	0	0	1	1	1	1	1	0	0	1	1	0	1
Dan598	14.81	12.9635	15.6917	17.66	19.2333	25.58	37.5	36.5014	36.8707	0	0	0	0	1	0	0	0	0	0	1	0	0	1	1	0	0	0	1	1	0	0	1	1	1	1	1	0	0	1	1	1	0	1	0	0	1	0	0	1
4F1	12.475	13.3454	16.9486	13.68	14.2908	34.4143	32.72	32.9894	41.8821	0	1	0	0	1	0	0	0	0	0	0	0	1	1	0	0	1	0	0	1	0	1	1	1	1	0	1	0	1	0	1	1	0	1	0	0	1	0	0	0
Cheng698	15.23	15.2626	18.7757	35.995	40.115	49.4057	39.675	49.1192	46.3	0	1	0	0	0	1	0	0	0	0	1	0	1	1	1	1	1	1	0	1	1	1	0	1	1	1	1	0	1	1	1	1	1	1	0	1	1	1	1	0
HB	13.34	14.512	14.731	19.61	14.52	12.1631	36.4	30.0933	29.4571	0	1	0	0	0	0	0	0	0	0	1	0	1	0	1	0	1	1	0	1	1	0	0	0	0	0	0	1	0	1	0	1	0	1	0	0	1	0	1	0
B110	13.29	15.7073	22.6886	23.94	30.32	28.3857	28.655	44.5711	33.5107	0	0	0	1	0	0	0	0	1	0	1	0	1	1	1	0	1	1	0	1	0	1	0	0	0	0	1	1	0	1	1	1	1	1	1	1	1	0	0	1
B111	15.95	16.6856	22.8007	39.5	41.2481	53.6429	35.425	43.2158	37.1179	1	0	0	1	1	0	0	0	0	0	1	0	0	0	0	0	1	0	0	1	0	1	1	1	1	1	0	1	0	0	1	1	0	1	0	1	1	1	0	1
B114	13.71	13.7473	17.0586	16.37	19.075	22.7929	33.14	45.2329	37.0143	0	0	0	1	0	0	0	0	1	1	1	0	1	1	0	0	0	1	0	1	1	0	1	0	1	0	1	0	0	0	1	1	1	1	0	1	1	0	1	0
IRF314	13.31	13.7952	17.2986	16.775	15.7988	28.3286	35.805	42.9448	36.2036	0	1	0	0	1	1	0	0	0	0	1	0	1	1	1	1	0	0	0	1	0	0	0	1	1	0	1	0	1	1	0	1	0	0	0	0	1	0	0	0
Zheng30	14.235	14.8443	16.6557	25.025	22.35	23.7714	38.895	38.3629	36.8607	0	1	0	1	0	0	0	0	0	0	1	0	1	1	1	0	0	1	0	1	1	0	0	1	1	0	1	0	1	0	1	0	0	1	1	1	1	1	0	1
Si273	12.73	15.7067	17.8293	19.835	28.2829	32.55	45.23	36.0712	49.3107	0	1	0	1	1	0	0	0	0	0	0	0	1	1	1	0	0	1	0	0	0	0	0	1	1	1	1	1	0	1	0	0	0	1	1	0	1	0	1	0
Liao5114	13.135	13.9403	15.9479	10.065	14.625	18.5643	27.41	33.0078	33.5393	0	1	0	0	1	1	0	0	0	0	1	0	1	0	1	0	1	1	0	1	1	0	0	0	0	1	0	1	0	1	0	1	0	0	0	0	0	0	0	0
ES40	11.545	17.6627	17.5793	15.105	51.6688	21.9786	34.805	48.7244	40.3321	0	1	1	0	0	0	0	0	1	0	1	1	0	1	1	0	0	1	0	1	0	1	0	1	0	0	0	0	0	0	1	1	1	0	0	0	1	0	1	1
18-599	13.735	18.0955	17.1307	27.87	47.25	26.8357	37.825	44.7021	46.3179	0	1	0	1	1	0	0	0	0	0	1	0	1	1	1	1	0	1	1	0	0	0	1	1	1	1	1	1	0	0	1	0	0	1	1	1	1	1	1	1
R08	14.835	18.4248	18.9693	23.565	61.5822	32.8786	49.695	61.4688	51.5786	0	1	0	1	1	1	0	0	1	1	1	0	1	1	1	0	1	1	0	1	0	1	1	0	1	1	1	0	1	1	1	1	0	0	1	0	1	1	1	1
Note: the 0 and 1 represent inferior and superior allele, respectively.
[truncated: 81 more columns]
