# Supplementary material for: Multi-Locus Genome-Wide Association Study Reveals the Genetic Architecture of Stalk Lodging Resistance-Related Traits in Maize
Source: Front Plant Sci. 2018 May 7;9:611. doi: 10.3389/fpls.2018.00611 (PMC5949362; doi:10.3389/fpls.2018.00611)
Supplement: Table S6 — Significant signals associated with SD, SBS, and RPR, detected by FarumCPU and GAPIT. [file Table_6.XLSX]

## Sheet: Sheet1
Table S6 Significant signals associated with SD, SBS, and RPR, detected by FarumCPU and GAPIT.
Methods	Traits	SNP Name	Chr	Position	P.value	Annotation	Loc
FarmCPU	RPR	PZE-101149158	1	192477161	6.24e-12	GRMZM2G179354	WJ
FarmCPU	RPR	PZE-102054526	2	32516815	9.86e-09	GRMZM2G703002	BLUP
FarmCPU	RPR	SYN27033	2	220322486	3.27e-08	GRMZM2G121948	WJ
FarmCPU	RPR	PZE-107061039	7	117260892	2.33e-08	GRMZM2G160400	BLUP
FarmCPU	RPR	PZE-108034809	8	44465070	6.35e-07	Intergenic	WJ
FarmCPU	RPR	PZE-109019784	9	20233111	5.4e-07	Intergenic	WJ
FarmCPU	RPR	PZB01206.2	10	99370482	3.84e-07	GRMZM2G177077	BLUP
FarmCPU	SBS	PZE-104127248	4	206080637	1.36e-07	GRMZM2G046024	GZ
FarmCPU	SBS	PZE-105111423	5	168427963	5.57e-09	Intergenic	GZ
FarmCPU	SBS	PZE-107063605	7	120782724	3.46e-08	Intergenic	GZ
FarmCPU	SBS	PZE-109058384	9	99682551	1.02e-06	Intergenic	GZ
FarmCPU	SD	PZE-101064790	1	47826038	6.2e-07	Intergenic	GZ
FarmCPU	SD	SYN1385	4	200368158	3.03e-08	GRMZM2G138131	GZ
FarmCPU	SD	PZE-105090079	5	125806259	1.18e-07	GRMZM2G038126	WJ
FarmCPU	SD	SYN28207	9	25257190	1.39e-08	Intergenic	GZ
GAPIT	SD	PZE-108105367	8	159981703	1.06006e-06	GRMZM2G010202	XSBN
